# Supplementary material for: Modifiable risk factors of major depressive disorder: A Mendelian randomization study
Source: PLoS One. 2023 Aug 3;18(8):e0289419. doi: 10.1371/journal.pone.0289419 (PMC10399902; doi:10.1371/journal.pone.0289419)
Supplement: S1 File — (XLSX) [file pone.0289419.s003.xlsx]

## Sheet: Age completed full time educati
	SNP	effect_allele.exposure	other_allele.exposure	effect_allele.outcome	other_allele.outcome	beta.exposure	beta.outcome	eaf.exposure	eaf.outcome	remove	palindromic	ambiguous	id.outcome	chr	pos	se.outcome	samplesize.outcome	pval.outcome	outcome	originalname.outcome	outcome.deprecated	mr_keep.outcome	data_source.outcome	samplesize.exposure	pval.exposure	chr.exposure	pos.exposure	se.exposure	id.exposure	exposure	mr_keep.exposure	pval_origin.exposure	data_source.exposure	action	mr_keep	ncase.exposure	ncontrol.exposure	ncase.outcome	ncontrol.outcome
1	rs10189857	G	A	G	A	-0.0124054	-0.00639948	0.435409	NA	FALSE	FALSE	FALSE	ieu-a-1188	2	60713235	0.008	173005	0.419	Major Depressive Disorder || id:ieu-a-1188	Major Depressive Disorder	Major Depressive Disorder || ||	TRUE	igd	307897	2.7e-09	2	60713235	0.00208474	ukb-b-6134	Age completed full time education || id:ukb-b-6134	TRUE	reported	igd	2	TRUE	NA	NA	59851	113154
2	rs10200379	A	C	A	C	0.0139597	-0.0140989	0.519841	NA	FALSE	FALSE	FALSE	ieu-a-1188	2	144183008	0.0079	173005	0.0770602	Major Depressive Disorder || id:ieu-a-1188	Major Depressive Disorder	Major Depressive Disorder || ||	TRUE	igd	307897	1.6e-11	2	144183008	0.00207137	ukb-b-6134	Age completed full time education || id:ukb-b-6134	TRUE	reported	igd	2	TRUE	NA	NA	59851	113154
3	rs10760199	T	G	T	G	0.0115963	-0.000500125	0.551851	NA	FALSE	FALSE	FALSE	ieu-a-1188	9	124614772	0.008	173005	0.9529	Major Depressive Disorder || id:ieu-a-1188	Major Depressive Disorder	Major Depressive Disorder || ||	TRUE	igd	307897	2.5e-08	9	124614772	0.00208033	ukb-b-6134	Age completed full time education || id:ukb-b-6134	TRUE	reported	igd	2	TRUE	NA	NA	59851	113154
5	rs10953765	A	G	A	G	-0.0130933	0.00469894	0.550745	NA	FALSE	FALSE	FALSE	ieu-a-1188	7	114291435	0.008	173005	0.560899	Major Depressive Disorder || id:ieu-a-1188	Major Depressive Disorder	Major Depressive Disorder || ||	TRUE	igd	307897	4.9e-10	7	114291435	0.002104	ukb-b-6134	Age completed full time education || id:ukb-b-6134	TRUE	reported	igd	2	TRUE	NA	NA	59851	113154
8	rs13064576	T	C	T	C	0.0172696	-0.023801	0.294739	NA	FALSE	FALSE	FALSE	ieu-a-1188	3	49642430	0.0087	173005	0.00613296	Major Depressive Disorder || id:ieu-a-1188	Major Depressive Disorder	Major Depressive Disorder || ||	TRUE	igd	307897	2.4e-14	3	49642430	0.00226489	ukb-b-6134	Age completed full time education || id:ukb-b-6134	TRUE	reported	igd	2	TRUE	NA	NA	59851	113154
9	rs13238996	G	A	G	A	-0.0133142	0.00800193	0.242877	NA	FALSE	FALSE	FALSE	ieu-a-1188	7	74069645	0.0094	173005	0.3944	Major Depressive Disorder || id:ieu-a-1188	Major Depressive Disorder	Major Depressive Disorder || ||	TRUE	igd	307897	3.2e-08	7	74069645	0.00240789	ukb-b-6134	Age completed full time education || id:ukb-b-6134	TRUE	reported	igd	2	TRUE	NA	NA	59851	113154
10	rs13274119	A	C	A	C	0.0198214	-0.00619918	0.13803	NA	FALSE	FALSE	FALSE	ieu-a-1188	8	143342967	0.0121	173005	0.6105	Major Depressive Disorder || id:ieu-a-1188	Major Depressive Disorder	Major Depressive Disorder || ||	TRUE	igd	307897	5e-11	8	143342967	0.00301673	ukb-b-6134	Age completed full time education || id:ukb-b-6134	TRUE	reported	igd	2	TRUE	NA	NA	59851	113154
11	rs13394374	T	C	T	C	0.0335998	0.00730327	0.030466	NA	FALSE	FALSE	FALSE	ieu-a-1188	2	62263120	0.0226	173005	0.7453	Major Depressive Disorder || id:ieu-a-1188	Major Depressive Disorder	Major Depressive Disorder || ||	TRUE	igd	307897	3.9e-08	2	62263120	0.00611413	ukb-b-6134	Age completed full time education || id:ukb-b-6134	TRUE	reported	igd	2	TRUE	NA	NA	59851	113154
12	rs1462163	T	C	T	C	-0.0127222	-0.0075988	0.40086	NA	FALSE	FALSE	FALSE	ieu-a-1188	2	164333146	0.0081	173005	0.3477	Major Depressive Disorder || id:ieu-a-1188	Major Depressive Disorder	Major Depressive Disorder || ||	TRUE	igd	307897	1.9e-09	2	164333146	0.00211969	ukb-b-6134	Age completed full time education || id:ukb-b-6134	TRUE	reported	igd	2	TRUE	NA	NA	59851	113154
13	rs1557341	C	A	C	A	0.0129858	-0.0271968	0.663393	NA	FALSE	FALSE	FALSE	ieu-a-1188	18	35127427	0.0084	173005	0.001277	Major Depressive Disorder || id:ieu-a-1188	Major Depressive Disorder	Major Depressive Disorder || ||	TRUE	igd	307897	3.7e-09	18	35127427	0.00220266	ukb-b-6134	Age completed full time education || id:ukb-b-6134	TRUE	reported	igd	2	TRUE	NA	NA	59851	113154
14	rs17563464	A	C	A	C	-0.0148391	-0.0198048	0.225571	NA	FALSE	FALSE	FALSE	ieu-a-1188	5	26913774	0.0104	173005	0.0574394	Major Depressive Disorder || id:ieu-a-1188	Major Depressive Disorder	Major Depressive Disorder || ||	TRUE	igd	307897	3.5e-09	5	26913774	0.00251248	ukb-b-6134	Age completed full time education || id:ukb-b-6134	TRUE	reported	igd	2	TRUE	NA	NA	59851	113154
15	rs178217	C	T	C	T	-0.0143669	-0.0202045	0.750378	NA	FALSE	FALSE	FALSE	ieu-a-1188	14	26939332	0.0103	173005	0.0513299	Major Depressive Disorder || id:ieu-a-1188	Major Depressive Disorder	Major Depressive Disorder || ||	TRUE	igd	307897	2.1e-09	14	26939332	0.00239746	ukb-b-6134	Age completed full time education || id:ukb-b-6134	TRUE	reported	igd	2	TRUE	NA	NA	59851	113154
16	rs2588962	A	G	A	G	0.0150825	-0.0166986	0.458738	NA	FALSE	FALSE	FALSE	ieu-a-1188	10	63606492	0.0079	173005	0.0351504	Major Depressive Disorder || id:ieu-a-1188	Major Depressive Disorder	Major Depressive Disorder || ||	TRUE	igd	307897	4.1e-13	10	63606492	0.00207972	ukb-b-6134	Age completed full time education || id:ukb-b-6134	TRUE	reported	igd	2	TRUE	NA	NA	59851	113154
17	rs2709814	C	T	C	T	-0.0114761	0.00609856	0.568651	NA	FALSE	FALSE	FALSE	ieu-a-1188	4	152360870	0.008	173005	0.4425	Major Depressive Disorder || id:ieu-a-1188	Major Depressive Disorder	Major Depressive Disorder || ||	TRUE	igd	307897	4.2e-08	4	152360870	0.0020926	ukb-b-6134	Age completed full time education || id:ukb-b-6134	TRUE	reported	igd	2	TRUE	NA	NA	59851	113154
18	rs34945223	G	A	G	A	-0.0136288	0.0285024	0.278543	NA	FALSE	FALSE	FALSE	ieu-a-1188	18	77575871	0.0089	173005	0.00131401	Major Depressive Disorder || id:ieu-a-1188	Major Depressive Disorder	Major Depressive Disorder || ||	TRUE	igd	307897	3.4e-09	18	77575871	0.00230526	ukb-b-6134	Age completed full time education || id:ukb-b-6134	TRUE	reported	igd	2	TRUE	NA	NA	59851	113154
19	rs4557720	G	A	G	A	0.0119687	-0.00259663	0.378226	NA	FALSE	FALSE	FALSE	ieu-a-1188	8	87932823	0.0081	173005	0.745399	Major Depressive Disorder || id:ieu-a-1188	Major Depressive Disorder	Major Depressive Disorder || ||	TRUE	igd	307897	2e-08	8	87932823	0.00213393	ukb-b-6134	Age completed full time education || id:ukb-b-6134	TRUE	reported	igd	2	TRUE	NA	NA	59851	113154
20	rs4674403	G	T	G	T	-0.0127249	0.00810274	0.718268	NA	FALSE	FALSE	FALSE	ieu-a-1188	2	220345117	0.0091	173005	0.3773	Major Depressive Disorder || id:ieu-a-1188	Major Depressive Disorder	Major Depressive Disorder || ||	TRUE	igd	307897	4.9e-08	2	220345117	0.0023324	ukb-b-6134	Age completed full time education || id:ukb-b-6134	TRUE	reported	igd	2	TRUE	NA	NA	59851	113154
21	rs4731951	T	G	T	G	0.0153215	-0.00359646	0.80058	NA	FALSE	FALSE	FALSE	ieu-a-1188	7	133102282	0.0099	173005	0.7163	Major Depressive Disorder || id:ieu-a-1188	Major Depressive Disorder	Major Depressive Disorder || ||	TRUE	igd	307897	3.4e-09	7	133102282	0.00259236	ukb-b-6134	Age completed full time education || id:ukb-b-6134	TRUE	reported	igd	2	TRUE	NA	NA	59851	113154
23	rs57513571	T	C	T	C	-0.0153935	-0.00820356	0.200955	NA	FALSE	FALSE	FALSE	ieu-a-1188	17	2309130	0.0106	173005	0.437	Major Depressive Disorder || id:ieu-a-1188	Major Depressive Disorder	Major Depressive Disorder || ||	TRUE	igd	307897	2.7e-09	17	2309130	0.00258666	ukb-b-6134	Age completed full time education || id:ukb-b-6134	TRUE	reported	igd	2	TRUE	NA	NA	59851	113154
24	rs62039529	A	C	A	C	0.0165739	-0.00540458	0.837847	NA	FALSE	FALSE	FALSE	ieu-a-1188	16	15205984	0.0111	173005	0.6267	Major Depressive Disorder || id:ieu-a-1188	Major Depressive Disorder	Major Depressive Disorder || ||	TRUE	igd	307897	5.4e-09	16	15205984	0.00284063	ukb-b-6134	Age completed full time education || id:ukb-b-6134	TRUE	reported	igd	2	TRUE	NA	NA	59851	113154
25	rs6449503	A	G	A	G	0.0123947	0.00059982	0.491513	NA	FALSE	FALSE	FALSE	ieu-a-1188	5	60095272	0.009	173005	0.943	Major Depressive Disorder || id:ieu-a-1188	Major Depressive Disorder	Major Depressive Disorder || ||	TRUE	igd	307897	2.6e-09	5	60095272	0.00208193	ukb-b-6134	Age completed full time education || id:ukb-b-6134	TRUE	reported	igd	2	TRUE	NA	NA	59851	113154
26	rs6508344	A	G	A	G	-0.0115957	0.0001	0.571312	NA	FALSE	FALSE	FALSE	ieu-a-1188	18	22646735	0.008	173005	0.9942	Major Depressive Disorder || id:ieu-a-1188	Major Depressive Disorder	Major Depressive Disorder || ||	TRUE	igd	307897	2.8e-08	18	22646735	0.00208724	ukb-b-6134	Age completed full time education || id:ukb-b-6134	TRUE	reported	igd	2	TRUE	NA	NA	59851	113154
27	rs6679399	C	A	C	A	0.0426608	0.0453008	0.025961	NA	FALSE	FALSE	FALSE	ieu-a-1188	1	211093346	0.0347	173005	0.1927	Major Depressive Disorder || id:ieu-a-1188	Major Depressive Disorder	Major Depressive Disorder || ||	TRUE	igd	307897	3e-10	1	211093346	0.00677016	ukb-b-6134	Age completed full time education || id:ukb-b-6134	TRUE	reported	igd	2	TRUE	NA	NA	59851	113154
28	rs6729586	A	G	A	G	-0.0117953	0.0219963	0.599259	NA	FALSE	FALSE	FALSE	ieu-a-1188	2	44808475	0.0081	173005	0.00648799	Major Depressive Disorder || id:ieu-a-1188	Major Depressive Disorder	Major Depressive Disorder || ||	TRUE	igd	307897	2.4e-08	2	44808475	0.00211341	ukb-b-6134	Age completed full time education || id:ukb-b-6134	TRUE	reported	igd	2	TRUE	NA	NA	59851	113154
29	rs6754311	C	T	C	T	0.0150378	-0.00939572	0.257831	NA	FALSE	FALSE	FALSE	ieu-a-1188	2	136707982	0.0108	173005	0.3824	Major Depressive Disorder || id:ieu-a-1188	Major Depressive Disorder	Major Depressive Disorder || ||	TRUE	igd	307897	2.1e-10	2	136707982	0.002367	ukb-b-6134	Age completed full time education || id:ukb-b-6134	TRUE	reported	igd	2	TRUE	NA	NA	59851	113154
30	rs68191270	C	A	C	A	0.0166103	-0.0208021	0.778588	NA	FALSE	FALSE	FALSE	ieu-a-1188	1	44026180	0.0096	173005	0.0303403	Major Depressive Disorder || id:ieu-a-1188	Major Depressive Disorder	Major Depressive Disorder || ||	TRUE	igd	307897	2.5e-11	1	44026180	0.00248918	ukb-b-6134	Age completed full time education || id:ukb-b-6134	TRUE	reported	igd	2	TRUE	NA	NA	59851	113154
31	rs6931604	T	C	T	C	0.0136265	0.0118001	0.597011	NA	FALSE	FALSE	FALSE	ieu-a-1188	6	98578215	0.0081	173005	0.143	Major Depressive Disorder || id:ieu-a-1188	Major Depressive Disorder	Major Depressive Disorder || ||	TRUE	igd	307897	1.1e-10	6	98578215	0.0021131	ukb-b-6134	Age completed full time education || id:ukb-b-6134	TRUE	reported	igd	2	TRUE	NA	NA	59851	113154
32	rs7110786	T	C	T	C	0.0127141	-0.0129029	0.418918	NA	FALSE	FALSE	FALSE	ieu-a-1188	11	95656648	0.008	173005	0.1056	Major Depressive Disorder || id:ieu-a-1188	Major Depressive Disorder	Major Depressive Disorder || ||	TRUE	igd	307897	1.2e-09	11	95656648	0.00209121	ukb-b-6134	Age completed full time education || id:ukb-b-6134	TRUE	reported	igd	2	TRUE	NA	NA	59851	113154
34	rs7768758	C	T	C	T	-0.0227349	0.0208968	0.080585	NA	FALSE	FALSE	FALSE	ieu-a-1188	6	88251077	0.0148	173005	0.159	Major Depressive Disorder || id:ieu-a-1188	Major Depressive Disorder	Major Depressive Disorder || ||	TRUE	igd	307897	2.1e-09	6	88251077	0.00379371	ukb-b-6134	Age completed full time education || id:ukb-b-6134	TRUE	reported	igd	2	TRUE	NA	NA	59851	113154
35	rs7896518	G	A	G	A	0.0145245	-0.0139029	0.425249	NA	FALSE	FALSE	FALSE	ieu-a-1188	10	65104500	0.0081	173005	0.0842908	Major Depressive Disorder || id:ieu-a-1188	Major Depressive Disorder	Major Depressive Disorder || ||	TRUE	igd	307897	6.2e-12	10	65104500	0.00211298	ukb-b-6134	Age completed full time education || id:ukb-b-6134	TRUE	reported	igd	2	TRUE	NA	NA	59851	113154
36	rs7975763	T	C	T	C	0.0164068	-0.0172988	0.203454	NA	FALSE	FALSE	FALSE	ieu-a-1188	12	123604053	0.0098	173005	0.0768104	Major Depressive Disorder || id:ieu-a-1188	Major Depressive Disorder	Major Depressive Disorder || ||	TRUE	igd	307897	1.9e-10	12	123604053	0.00257604	ukb-b-6134	Age completed full time education || id:ukb-b-6134	TRUE	reported	igd	2	TRUE	NA	NA	59851	113154
37	rs9536961	G	A	G	A	0.0139369	-0.0172012	0.346028	NA	FALSE	FALSE	FALSE	ieu-a-1188	13	55678332	0.0084	173005	0.04181	Major Depressive Disorder || id:ieu-a-1188	Major Depressive Disorder	Major Depressive Disorder || ||	TRUE	igd	307897	2.4e-10	13	55678332	0.0022011	ukb-b-6134	Age completed full time education || id:ukb-b-6134	TRUE	reported	igd	2	TRUE	NA	NA	59851	113154
38	rs9655780	A	G	A	G	-0.0174579	0.00529595	0.832553	NA	FALSE	FALSE	FALSE	ieu-a-1188	7	104667334	0.0104	173005	0.612099	Major Depressive Disorder || id:ieu-a-1188	Major Depressive Disorder	Major Depressive Disorder || ||	TRUE	igd	307897	4.3e-10	7	104667334	0.00279646	ukb-b-6134	Age completed full time education || id:ukb-b-6134	TRUE	reported	igd	2	TRUE	NA	NA	59851	113154
39	rs9866630	A	G	A	G	-0.0126597	-0.00690378	0.504663	NA	FALSE	FALSE	FALSE	ieu-a-1188	3	78505146	0.0079	173005	0.3815	Major Depressive Disorder || id:ieu-a-1188	Major Depressive Disorder	Major Depressive Disorder || ||	TRUE	igd	307897	1e-09	3	78505146	0.0020719	ukb-b-6134	Age completed full time education || id:ukb-b-6134	TRUE	reported	igd	2	TRUE	NA	NA	59851	113154

## Sheet: Average total household income 
	SNP	effect_allele.exposure	other_allele.exposure	effect_allele.outcome	other_allele.outcome	beta.exposure	beta.outcome	eaf.exposure	eaf.outcome	remove	palindromic	ambiguous	id.outcome	chr	pos	se.outcome	samplesize.outcome	pval.outcome	outcome	originalname.outcome	outcome.deprecated	mr_keep.outcome	data_source.outcome	proxy.outcome	target_snp.outcome	proxy_snp.outcome	target_a1.outcome	target_a2.outcome	proxy_a1.outcome	proxy_a2.outcome	pval.exposure	samplesize.exposure	se.exposure	chr.exposure	pos.exposure	id.exposure	exposure	mr_keep.exposure	pval_origin.exposure	data_source.exposure	action	mr_keep	ncase.exposure	ncontrol.exposure	ncase.outcome	ncontrol.outcome
1	rs10429582	C	T	C	T	0.0270261	0.000300045	0.416388	NA	FALSE	FALSE	FALSE	ieu-a-1188	9	23346850	0.0081	173005	0.9697	Major Depressive Disorder || id:ieu-a-1188	Major Depressive Disorder	Major Depressive Disorder || ||	TRUE	igd	NA	NA	NA	NA	NA	NA	NA	7.6e-24	397751	0.00268405	9	23346850	ukb-b-7408	Average total household income before tax || id:ukb-b-7408	TRUE	reported	igd	2	TRUE	NA	NA	59851	113154
2	rs10761035	A	G	A	G	0.0186402	-0.00920221	0.188004	NA	FALSE	FALSE	FALSE	ieu-a-1188	9	99236092	0.0101	173005	0.3616	Major Depressive Disorder || id:ieu-a-1188	Major Depressive Disorder	Major Depressive Disorder || ||	TRUE	igd	NA	NA	NA	NA	NA	NA	NA	3.7e-08	397751	0.00338512	9	99236092	ukb-b-7408	Average total household income before tax || id:ukb-b-7408	TRUE	reported	igd	2	TRUE	NA	NA	59851	113154
4	rs11191116	T	C	T	C	-0.0163993	0.00789872	0.351782	NA	FALSE	FALSE	FALSE	ieu-a-1188	10	103555611	0.0084	173005	0.3434	Major Depressive Disorder || id:ieu-a-1188	Major Depressive Disorder	Major Depressive Disorder || ||	TRUE	igd	NA	NA	NA	NA	NA	NA	NA	3.5e-09	397751	0.00277643	10	103555611	ukb-b-7408	Average total household income before tax || id:ukb-b-7408	TRUE	reported	igd	2	TRUE	NA	NA	59851	113154
5	rs11588857	A	G	A	G	0.0213402	-0.00300451	0.209469	NA	FALSE	FALSE	FALSE	ieu-a-1188	1	204587047	0.0097	173005	0.753199	Major Depressive Disorder || id:ieu-a-1188	Major Depressive Disorder	Major Depressive Disorder || ||	TRUE	igd	NA	NA	NA	NA	NA	NA	NA	4.9e-11	397751	0.00324615	1	204587047	ukb-b-7408	Average total household income before tax || id:ukb-b-7408	TRUE	reported	igd	2	TRUE	NA	NA	59851	113154
6	rs11678501	C	T	C	T	-0.0517926	-0.026603	0.024727	NA	FALSE	FALSE	FALSE	ieu-a-1188	2	188919210	0.0272	173005	0.3289	Major Depressive Disorder || id:ieu-a-1188	Major Depressive Disorder	Major Depressive Disorder || ||	TRUE	igd	NA	NA	NA	NA	NA	NA	NA	1.2e-09	397751	0.00851645	2	188919210	ukb-b-7408	Average total household income before tax || id:ukb-b-7408	TRUE	reported	igd	2	TRUE	NA	NA	59851	113154
7	rs11714337	A	G	A	G	0.0153807	-0.00680309	0.431007	NA	FALSE	FALSE	FALSE	ieu-a-1188	3	71582521	0.008	173005	0.3956	Major Depressive Disorder || id:ieu-a-1188	Major Depressive Disorder	Major Depressive Disorder || ||	TRUE	igd	NA	NA	NA	NA	NA	NA	NA	9.4e-09	397751	0.00267881	3	71582521	ukb-b-7408	Average total household income before tax || id:ukb-b-7408	TRUE	reported	igd	2	TRUE	NA	NA	59851	113154
8	rs11877758	G	T	G	T	-0.0203602	0.0286979	0.312055	NA	FALSE	FALSE	FALSE	ieu-a-1188	18	35138110	0.0085	173005	0.000779005	Major Depressive Disorder || id:ieu-a-1188	Major Depressive Disorder	Major Depressive Disorder || ||	TRUE	igd	NA	NA	NA	NA	NA	NA	NA	1.2e-12	397751	0.00286697	18	35138110	ukb-b-7408	Average total household income before tax || id:ukb-b-7408	TRUE	reported	igd	2	TRUE	NA	NA	59851	113154
9	rs11917431	T	C	T	C	0.0227135	-0.0232993	0.300831	NA	FALSE	FALSE	FALSE	ieu-a-1188	3	49644012	0.0087	173005	0.00725605	Major Depressive Disorder || id:ieu-a-1188	Major Depressive Disorder	Major Depressive Disorder || ||	TRUE	igd	NA	NA	NA	NA	NA	NA	NA	3.1e-15	397751	0.00288021	3	49644012	ukb-b-7408	Average total household income before tax || id:ukb-b-7408	TRUE	reported	igd	2	TRUE	NA	NA	59851	113154
10	rs1229984	C	T	C	T	-0.0491072	-0.00630011	0.972949	NA	FALSE	FALSE	FALSE	ieu-a-1188	4	100239319	0.0256	173005	0.8062	Major Depressive Disorder || id:ieu-a-1188	Major Depressive Disorder	Major Depressive Disorder || ||	TRUE	igd	NA	NA	NA	NA	NA	NA	NA	1e-09	397751	0.00804788	4	100239319	ukb-b-7408	Average total household income before tax || id:ukb-b-7408	TRUE	reported	igd	2	TRUE	NA	NA	59851	113154
11	rs12531825	A	G	A	G	-0.0258177	0.00079968	0.122596	NA	FALSE	FALSE	FALSE	ieu-a-1188	7	8005174	0.0122	173005	0.9491	Major Depressive Disorder || id:ieu-a-1188	Major Depressive Disorder	Major Depressive Disorder || ||	TRUE	igd	NA	NA	NA	NA	NA	NA	NA	2.1e-10	397751	0.00406172	7	8005174	ukb-b-7408	Average total household income before tax || id:ukb-b-7408	TRUE	reported	igd	2	TRUE	NA	NA	59851	113154
12	rs12692596	T	C	T	C	-0.0154093	-0.00290421	0.3717	NA	FALSE	FALSE	FALSE	ieu-a-1188	2	161265910	0.0082	173005	0.723701	Major Depressive Disorder || id:ieu-a-1188	Major Depressive Disorder	Major Depressive Disorder || ||	TRUE	igd	NA	NA	NA	NA	NA	NA	NA	1.7e-08	397751	0.00273347	2	161265910	ukb-b-7408	Average total household income before tax || id:ukb-b-7408	TRUE	reported	igd	2	TRUE	NA	NA	59851	113154
13	rs12883788	T	C	T	C	-0.0188574	0.00799793	0.459864	NA	FALSE	FALSE	FALSE	ieu-a-1188	14	33303540	0.0083	173005	0.3356	Major Depressive Disorder || id:ieu-a-1188	Major Depressive Disorder	Major Depressive Disorder || ||	TRUE	igd	NA	NA	NA	NA	NA	NA	NA	1.4e-12	397751	0.00266308	14	33303540	ukb-b-7408	Average total household income before tax || id:ukb-b-7408	TRUE	reported	igd	2	TRUE	NA	NA	59851	113154
15	rs1421334	C	A	C	A	0.0162948	-0.00610135	0.549035	NA	FALSE	FALSE	FALSE	ieu-a-1188	8	30865733	0.0081	173005	0.447	Major Depressive Disorder || id:ieu-a-1188	Major Depressive Disorder	Major Depressive Disorder || ||	TRUE	igd	NA	NA	NA	NA	NA	NA	NA	1e-09	397751	0.00267028	8	30865733	ukb-b-7408	Average total household income before tax || id:ukb-b-7408	TRUE	reported	igd	2	TRUE	NA	NA	59851	113154
17	rs2068428	T	C	T	C	0.0169724	0.0128965	0.239041	NA	FALSE	FALSE	FALSE	ieu-a-1188	9	1792147	0.0093	173005	0.1648	Major Depressive Disorder || id:ieu-a-1188	Major Depressive Disorder	Major Depressive Disorder || ||	TRUE	igd	NA	NA	NA	NA	NA	NA	NA	4.2e-08	397751	0.00309515	9	1792147	ukb-b-7408	Average total household income before tax || id:ukb-b-7408	TRUE	reported	igd	2	TRUE	NA	NA	59851	113154
18	rs2332719	G	A	G	A	-0.0183042	0.00369682	0.278917	NA	FALSE	FALSE	FALSE	ieu-a-1188	3	123712966	0.0089	173005	0.6783	Major Depressive Disorder || id:ieu-a-1188	Major Depressive Disorder	Major Depressive Disorder || ||	TRUE	igd	NA	NA	NA	NA	NA	NA	NA	5.7e-10	397751	0.00295323	3	123712966	ukb-b-7408	Average total household income before tax || id:ukb-b-7408	TRUE	reported	igd	2	TRUE	NA	NA	59851	113154
19	rs2362523	G	A	G	A	0.0158667	-0.00239712	0.339926	NA	FALSE	FALSE	FALSE	ieu-a-1188	19	5002301	0.0084	173005	0.7722	Major Depressive Disorder || id:ieu-a-1188	Major Depressive Disorder	Major Depressive Disorder || ||	TRUE	igd	NA	NA	NA	NA	NA	NA	NA	1.4e-08	397751	0.00279836	19	5002301	ukb-b-7408	Average total household income before tax || id:ukb-b-7408	TRUE	reported	igd	2	TRUE	NA	NA	59851	113154
20	rs2422859	G	T	G	T	0.0163711	-0.0127978	0.471922	NA	FALSE	FALSE	FALSE	ieu-a-1188	20	3132828	0.008	173005	0.1099	Major Depressive Disorder || id:ieu-a-1188	Major Depressive Disorder	Major Depressive Disorder || ||	TRUE	igd	NA	NA	NA	NA	NA	NA	NA	6.2e-10	397751	0.00264718	20	3132828	ukb-b-7408	Average total household income before tax || id:ukb-b-7408	TRUE	reported	igd	2	TRUE	NA	NA	59851	113154
21	rs2515919	G	A	G	A	-0.0159385	0.0105959	0.369978	NA	FALSE	FALSE	FALSE	ieu-a-1188	6	31564167	0.0083	173005	0.2007	Major Depressive Disorder || id:ieu-a-1188	Major Depressive Disorder	Major Depressive Disorder || ||	TRUE	igd	NA	NA	NA	NA	NA	NA	NA	5.7e-09	397751	0.00273539	6	31564167	ukb-b-7408	Average total household income before tax || id:ukb-b-7408	TRUE	reported	igd	2	TRUE	NA	NA	59851	113154
22	rs2820314	C	A	C	A	-0.0165601	0.015002	0.338157	NA	FALSE	FALSE	FALSE	ieu-a-1188	1	201872209	0.0084	173005	0.0749998	Major Depressive Disorder || id:ieu-a-1188	Major Depressive Disorder	Major Depressive Disorder || ||	TRUE	igd	NA	NA	NA	NA	NA	NA	NA	2.9e-09	397751	0.00278855	1	201872209	ukb-b-7408	Average total household income before tax || id:ukb-b-7408	TRUE	reported	igd	2	TRUE	NA	NA	59851	113154
23	rs32940	C	T	C	T	0.0211431	0.00709511	0.700979	NA	FALSE	FALSE	FALSE	ieu-a-1188	5	141132286	0.0088	173005	0.4169	Major Depressive Disorder || id:ieu-a-1188	Major Depressive Disorder	Major Depressive Disorder || ||	TRUE	igd	NA	NA	NA	NA	NA	NA	NA	2.9e-13	397751	0.00289645	5	141132286	ukb-b-7408	Average total household income before tax || id:ukb-b-7408	TRUE	reported	igd	2	TRUE	NA	NA	59851	113154
24	rs34473884	A	G	A	G	0.017225	-0.0103029	0.248977	NA	FALSE	FALSE	FALSE	ieu-a-1188	10	133761285	0.0093	173005	0.2665	Major Depressive Disorder || id:ieu-a-1188	Major Depressive Disorder	Major Depressive Disorder || ||	TRUE	igd	NA	NA	NA	NA	NA	NA	NA	1.7e-08	397751	0.00305604	10	133761285	ukb-b-7408	Average total household income before tax || id:ukb-b-7408	TRUE	reported	igd	2	TRUE	NA	NA	59851	113154
25	rs387780	C	T	C	T	0.0167299	-0.0133998	0.674498	NA	FALSE	FALSE	FALSE	ieu-a-1188	2	32502495	0.0097	173005	0.1673	Major Depressive Disorder || id:ieu-a-1188	Major Depressive Disorder	Major Depressive Disorder || ||	TRUE	igd	NA	NA	NA	NA	NA	NA	NA	3.3e-09	397751	0.00282732	2	32502495	ukb-b-7408	Average total household income before tax || id:ukb-b-7408	TRUE	reported	igd	2	TRUE	NA	NA	59851	113154
27	rs488786	T	C	T	C	0.0206878	0.00529595	0.164058	NA	FALSE	FALSE	FALSE	ieu-a-1188	1	20888207	0.0107	173005	0.6215	Major Depressive Disorder || id:ieu-a-1188	Major Depressive Disorder	Major Depressive Disorder || ||	TRUE	igd	NA	NA	NA	NA	NA	NA	NA	6.7e-09	397751	0.00356762	1	20888207	ukb-b-7408	Average total household income before tax || id:ukb-b-7408	TRUE	reported	igd	2	TRUE	NA	NA	59851	113154
28	rs5754738	G	A	G	A	-0.0162464	-0.00410158	0.709551	NA	FALSE	FALSE	FALSE	ieu-a-1188	22	34280249	0.0088	173005	0.6402	Major Depressive Disorder || id:ieu-a-1188	Major Depressive Disorder	Major Depressive Disorder || ||	TRUE	igd	NA	NA	NA	NA	NA	NA	NA	2.7e-08	397751	0.00292038	22	34280249	ukb-b-7408	Average total household income before tax || id:ukb-b-7408	TRUE	reported	igd	2	TRUE	NA	NA	59851	113154
30	rs6035877	C	A	C	A	-0.0145138	-0.00659818	0.469244	NA	FALSE	FALSE	FALSE	ieu-a-1188	20	21512532	0.0079	173005	0.4028	Major Depressive Disorder || id:ieu-a-1188	Major Depressive Disorder	Major Depressive Disorder || ||	TRUE	igd	NA	NA	NA	NA	NA	NA	NA	4.3e-08	397751	0.00265042	20	21512532	ukb-b-7408	Average total household income before tax || id:ukb-b-7408	TRUE	reported	igd	2	TRUE	NA	NA	59851	113154
31	rs62183028	T	G	T	G	-0.0189832	0.0172995	0.310562	NA	FALSE	FALSE	FALSE	ieu-a-1188	2	212631483	0.0086	173005	0.0451398	Major Depressive Disorder || id:ieu-a-1188	Major Depressive Disorder	Major Depressive Disorder || ||	TRUE	igd	NA	NA	NA	NA	NA	NA	NA	3.2e-11	397751	0.00286114	2	212631483	ukb-b-7408	Average total household income before tax || id:ukb-b-7408	TRUE	reported	igd	2	TRUE	NA	NA	59851	113154
32	rs6429636	T	G	T	G	0.0192858	-0.0248051	0.719691	NA	FALSE	FALSE	FALSE	ieu-a-1188	1	44183540	0.0088	173005	0.00465801	Major Depressive Disorder || id:ieu-a-1188	Major Depressive Disorder	Major Depressive Disorder || ||	TRUE	igd	NA	NA	NA	NA	NA	NA	NA	5e-11	397751	0.00293518	1	44183540	ukb-b-7408	Average total household income before tax || id:ukb-b-7408	TRUE	reported	igd	2	TRUE	NA	NA	59851	113154
33	rs6699397	G	A	G	A	-0.0190757	0.0122042	0.369644	NA	FALSE	FALSE	FALSE	ieu-a-1188	1	91212216	0.0082	173005	0.1365	Major Depressive Disorder || id:ieu-a-1188	Major Depressive Disorder	Major Depressive Disorder || ||	TRUE	igd	NA	NA	NA	NA	NA	NA	NA	3.5e-12	397751	0.00274153	1	91212216	ukb-b-7408	Average total household income before tax || id:ukb-b-7408	TRUE	reported	igd	2	TRUE	NA	NA	59851	113154
34	rs6868457	C	T	C	T	0.0209797	-0.00039992	0.478238	NA	FALSE	FALSE	FALSE	ieu-a-1188	5	60550041	0.0079	173005	0.9625	Major Depressive Disorder || id:ieu-a-1188	Major Depressive Disorder	Major Depressive Disorder || ||	TRUE	igd	NA	NA	NA	NA	NA	NA	NA	3.1e-15	397751	0.0026601	5	60550041	ukb-b-7408	Average total household income before tax || id:ukb-b-7408	TRUE	reported	igd	2	TRUE	NA	NA	59851	113154
35	rs71576284	A	C	A	C	-0.0838859	-0.0430954	0.008961	NA	FALSE	FALSE	FALSE	ieu-a-1188	7	126244536	0.0867	173005	0.6194	Major Depressive Disorder || id:ieu-a-1188	Major Depressive Disorder	Major Depressive Disorder || ||	TRUE	igd	NA	NA	NA	NA	NA	NA	NA	3.3e-08	397751	0.0151769	7	126244536	ukb-b-7408	Average total household income before tax || id:ukb-b-7408	TRUE	reported	igd	2	TRUE	NA	NA	59851	113154
36	rs73015322	T	G	T	G	-0.0271853	0.0034042	0.076734	NA	FALSE	FALSE	FALSE	ieu-a-1188	6	163857445	0.0147	173005	0.8152	Major Depressive Disorder || id:ieu-a-1188	Major Depressive Disorder	Major Depressive Disorder || ||	TRUE	igd	NA	NA	NA	NA	NA	NA	NA	4.1e-08	397751	0.00495368	6	163857445	ukb-b-7408	Average total household income before tax || id:ukb-b-7408	TRUE	reported	igd	2	TRUE	NA	NA	59851	113154
37	rs75413320	C	T	C	T	-0.0261129	0.0122042	0.108161	NA	FALSE	FALSE	FALSE	ieu-a-1188	19	13149854	0.0129	173005	0.3462	Major Depressive Disorder || id:ieu-a-1188	Major Depressive Disorder	Major Depressive Disorder || ||	TRUE	igd	NA	NA	NA	NA	NA	NA	NA	9.5e-10	397751	0.00426829	19	13149854	ukb-b-7408	Average total household income before tax || id:ukb-b-7408	TRUE	reported	igd	2	TRUE	NA	NA	59851	113154
38	rs7700107	C	A	C	A	-0.0228296	0.0275973	0.138299	NA	FALSE	FALSE	FALSE	ieu-a-1188	4	17880416	0.0117	173005	0.01834	Major Depressive Disorder || id:ieu-a-1188	Major Depressive Disorder	Major Depressive Disorder || ||	TRUE	igd	NA	NA	NA	NA	NA	NA	NA	2.5e-09	397751	0.00382992	4	17880416	ukb-b-7408	Average total household income before tax || id:ukb-b-7408	TRUE	reported	igd	2	TRUE	NA	NA	59851	113154
39	rs77126132	A	G	A	G	0.0267483	-0.013298	0.093289	NA	FALSE	FALSE	FALSE	ieu-a-1188	7	54966738	0.014	173005	0.3428	Major Depressive Disorder || id:ieu-a-1188	Major Depressive Disorder	Major Depressive Disorder || ||	TRUE	igd	NA	NA	NA	NA	NA	NA	NA	5.2e-09	397751	0.00457921	7	54966738	ukb-b-7408	Average total household income before tax || id:ukb-b-7408	TRUE	reported	igd	2	TRUE	NA	NA	59851	113154
40	rs784256	A	G	A	G	-0.0253813	0.0285972	0.810934	NA	FALSE	FALSE	FALSE	ieu-a-1188	18	53398626	0.0104	173005	0.005873	Major Depressive Disorder || id:ieu-a-1188	Major Depressive Disorder	Major Depressive Disorder || ||	TRUE	igd	NA	NA	NA	NA	NA	NA	NA	7.9e-14	397751	0.00339684	18	53398626	ukb-b-7408	Average total household income before tax || id:ukb-b-7408	TRUE	reported	igd	2	TRUE	NA	NA	59851	113154
41	rs7896518	G	A	G	A	0.014813	-0.0139029	0.428029	NA	FALSE	FALSE	FALSE	ieu-a-1188	10	65104500	0.0081	173005	0.0842908	Major Depressive Disorder || id:ieu-a-1188	Major Depressive Disorder	Major Depressive Disorder || ||	TRUE	igd	NA	NA	NA	NA	NA	NA	NA	4.1e-08	397751	0.00270047	10	65104500	ukb-b-7408	Average total household income before tax || id:ukb-b-7408	TRUE	reported	igd	2	TRUE	NA	NA	59851	113154
42	rs9388490	T	C	T	C	0.015105	-0.0202027	0.439901	NA	FALSE	FALSE	FALSE	ieu-a-1188	6	126704795	0.008	173005	0.0113999	Major Depressive Disorder || id:ieu-a-1188	Major Depressive Disorder	Major Depressive Disorder || ||	TRUE	igd	NA	NA	NA	NA	NA	NA	NA	1.5e-08	397751	0.00266861	6	126704795	ukb-b-7408	Average total household income before tax || id:ukb-b-7408	TRUE	reported	igd	2	TRUE	NA	NA	59851	113154
43	rs9556958	T	C	T	C	-0.0153409	0.00219758	0.524062	NA	FALSE	FALSE	FALSE	ieu-a-1188	13	99100046	0.008	173005	0.7826	Major Depressive Disorder || id:ieu-a-1188	Major Depressive Disorder	Major Depressive Disorder || ||	TRUE	igd	NA	NA	NA	NA	NA	NA	NA	8.5e-09	397751	0.0026641	13	99100046	ukb-b-7408	Average total household income before tax || id:ukb-b-7408	TRUE	reported	igd	2	TRUE	NA	NA	59851	113154
44	rs968050	T	C	T	C	0.0223829	0.00789872	0.483185	NA	FALSE	FALSE	FALSE	ieu-a-1188	6	98574560	0.0079	173005	0.3178	Major Depressive Disorder || id:ieu-a-1188	Major Depressive Disorder	Major Depressive Disorder || ||	TRUE	igd	NA	NA	NA	NA	NA	NA	NA	3.1e-17	397751	0.00265073	6	98574560	ukb-b-7408	Average total household income before tax || id:ukb-b-7408	TRUE	reported	igd	2	TRUE	NA	NA	59851	113154
45	rs9891103	T	C	T	C	-0.0234517	0.0225013	0.229018	NA	FALSE	FALSE	FALSE	ieu-a-1188	17	44093964	0.0101	173005	0.02558	Major Depressive Disorder || id:ieu-a-1188	Major Depressive Disorder	Major Depressive Disorder || ||	TRUE	igd	TRUE	rs9891103	rs62062279	T	C	C	T	9.4e-14	397751	0.00314818	17	44091886	ukb-b-7408	Average total household income before tax || id:ukb-b-7408	TRUE	reported	igd	2	TRUE	NA	NA	59851	113154

## Sheet: Body mass index (BMI)_major dep
	SNP	effect_allele.exposure	other_allele.exposure	effect_allele.outcome	other_allele.outcome	beta.exposure	beta.outcome	eaf.exposure	eaf.outcome	remove	palindromic	ambiguous	id.outcome	chr	pos	se.outcome	samplesize.outcome	pval.outcome	outcome	originalname.outcome	outcome.deprecated	mr_keep.outcome	data_source.outcome	proxy.outcome	target_snp.outcome	proxy_snp.outcome	target_a1.outcome	target_a2.outcome	proxy_a1.outcome	proxy_a2.outcome	samplesize.exposure	pos.exposure	chr.exposure	se.exposure	pval.exposure	id.exposure	exposure	mr_keep.exposure	pval_origin.exposure	data_source.exposure	action	mr_keep	ncase.exposure	ncontrol.exposure	ncase.outcome	ncontrol.outcome
1	rs10100245	A	G	A	G	0.0206373	0.0132025	0.56644	NA	FALSE	FALSE	FALSE	ieu-a-1188	8	77226919	0.0079	173005	0.0967008	Major Depressive Disorder || id:ieu-a-1188	Major Depressive Disorder	Major Depressive Disorder || ||	TRUE	igd	NA	NA	NA	NA	NA	NA	NA	336107	77226919	8	0.00242306	1.64e-17	ukb-a-248	Body mass index (BMI) || id:ukb-a-248	TRUE	reported	igd	2	TRUE	NA	NA	59851	113154
2	rs10185199	A	G	A	G	-0.018708	0.0172012	0.27894	NA	FALSE	FALSE	FALSE	ieu-a-1188	2	40282202	0.0089	173005	0.0544603	Major Depressive Disorder || id:ieu-a-1188	Major Depressive Disorder	Major Depressive Disorder || ||	TRUE	igd	NA	NA	NA	NA	NA	NA	NA	336107	40282202	2	0.00274904	1.01e-11	ukb-a-248	Body mass index (BMI) || id:ukb-a-248	TRUE	reported	igd	2	TRUE	NA	NA	59851	113154
3	rs10187101	T	C	T	C	-0.0157126	0.00740253	0.359822	NA	FALSE	FALSE	FALSE	ieu-a-1188	2	50742227	0.0082	173005	0.3675	Major Depressive Disorder || id:ieu-a-1188	Major Depressive Disorder	Major Depressive Disorder || ||	TRUE	igd	NA	NA	NA	NA	NA	NA	NA	336107	50742227	2	0.00250464	3.54e-10	ukb-a-248	Body mass index (BMI) || id:ukb-a-248	TRUE	reported	igd	2	TRUE	NA	NA	59851	113154
4	rs10404726	T	C	T	C	-0.0198595	-0.0192032	0.466784	NA	FALSE	FALSE	FALSE	ieu-a-1188	19	18834514	0.0083	173005	0.02069	Major Depressive Disorder || id:ieu-a-1188	Major Depressive Disorder	Major Depressive Disorder || ||	TRUE	igd	NA	NA	NA	NA	NA	NA	NA	336107	18834514	19	0.0024074	1.6e-16	ukb-a-248	Body mass index (BMI) || id:ukb-a-248	TRUE	reported	igd	2	TRUE	NA	NA	59851	113154
5	rs10465231	T	C	T	C	0.0171399	-0.00640044	0.5494	NA	FALSE	FALSE	FALSE	ieu-a-1188	9	92183413	0.008	173005	0.427	Major Depressive Disorder || id:ieu-a-1188	Major Depressive Disorder	Major Depressive Disorder || ||	TRUE	igd	NA	NA	NA	NA	NA	NA	NA	336107	92183413	9	0.00242726	1.65e-12	ukb-a-248	Body mass index (BMI) || id:ukb-a-248	TRUE	reported	igd	2	TRUE	NA	NA	59851	113154
6	rs1064213	A	G	A	G	0.016189	-0.017604	0.476968	NA	FALSE	FALSE	FALSE	ieu-a-1188	2	198950240	0.0079	173005	0.02509	Major Depressive Disorder || id:ieu-a-1188	Major Depressive Disorder	Major Depressive Disorder || ||	TRUE	igd	NA	NA	NA	NA	NA	NA	NA	336107	198950240	2	0.00240561	1.7e-11	ukb-a-248	Body mass index (BMI) || id:ukb-a-248	TRUE	reported	igd	2	TRUE	NA	NA	59851	113154
8	rs10788493	T	C	T	C	0.0136921	0.00239712	0.45676	NA	FALSE	FALSE	FALSE	ieu-a-1188	10	88104837	0.008	173005	0.7612	Major Depressive Disorder || id:ieu-a-1188	Major Depressive Disorder	Major Depressive Disorder || ||	TRUE	igd	NA	NA	NA	NA	NA	NA	NA	336107	88104837	10	0.00241992	1.53e-08	ukb-a-248	Body mass index (BMI) || id:ukb-a-248	TRUE	reported	igd	2	TRUE	NA	NA	59851	113154
9	rs10803762	A	G	A	G	0.0154637	0.00890027	0.678865	NA	FALSE	FALSE	FALSE	ieu-a-1188	2	161105876	0.0085	173005	0.2926	Major Depressive Disorder || id:ieu-a-1188	Major Depressive Disorder	Major Depressive Disorder || ||	TRUE	igd	NA	NA	NA	NA	NA	NA	NA	336107	161105876	2	0.0025818	2.11e-09	ukb-a-248	Body mass index (BMI) || id:ukb-a-248	TRUE	reported	igd	2	TRUE	NA	NA	59851	113154
10	rs10805383	A	G	A	G	0.0169488	0.00400198	0.479558	NA	FALSE	FALSE	FALSE	ieu-a-1188	5	63034606	0.0079	173005	0.6138	Major Depressive Disorder || id:ieu-a-1188	Major Depressive Disorder	Major Depressive Disorder || ||	TRUE	igd	NA	NA	NA	NA	NA	NA	NA	336107	63034606	5	0.00240894	1.99e-12	ukb-a-248	Body mass index (BMI) || id:ukb-a-248	TRUE	reported	igd	2	TRUE	NA	NA	59851	113154
11	rs10865612	C	T	C	T	-0.0230841	0.00839514	0.354736	NA	FALSE	FALSE	FALSE	ieu-a-1188	3	85868529	0.0083	173005	0.3083	Major Depressive Disorder || id:ieu-a-1188	Major Depressive Disorder	Major Depressive Disorder || ||	TRUE	igd	NA	NA	NA	NA	NA	NA	NA	336107	85868529	3	0.00251075	3.8e-20	ukb-a-248	Body mass index (BMI) || id:ukb-a-248	TRUE	reported	igd	2	TRUE	NA	NA	59851	113154
12	rs10898330	T	C	T	C	-0.0142865	-0.0062998	0.525392	NA	FALSE	FALSE	FALSE	ieu-a-1188	11	84630335	0.008	173005	0.4276	Major Depressive Disorder || id:ieu-a-1188	Major Depressive Disorder	Major Depressive Disorder || ||	TRUE	igd	NA	NA	NA	NA	NA	NA	NA	336107	84630335	11	0.00241661	3.39e-09	ukb-a-248	Body mass index (BMI) || id:ukb-a-248	TRUE	reported	igd	2	TRUE	NA	NA	59851	113154
13	rs10938397	G	A	G	A	0.0289533	0.0102019	0.434075	NA	FALSE	FALSE	FALSE	ieu-a-1188	4	45182527	0.008	173005	0.2003	Major Depressive Disorder || id:ieu-a-1188	Major Depressive Disorder	Major Depressive Disorder || ||	TRUE	igd	NA	NA	NA	NA	NA	NA	NA	336107	45182527	4	0.00242913	9.55e-33	ukb-a-248	Body mass index (BMI) || id:ukb-a-248	TRUE	reported	igd	2	TRUE	NA	NA	59851	113154
14	rs10995427	A	G	A	G	-0.0165308	-0.0170037	0.360827	NA	FALSE	FALSE	FALSE	ieu-a-1188	10	64842838	0.0084	173005	0.0437401	Major Depressive Disorder || id:ieu-a-1188	Major Depressive Disorder	Major Depressive Disorder || ||	TRUE	igd	NA	NA	NA	NA	NA	NA	NA	336107	64842838	10	0.00251566	5e-11	ukb-a-248	Body mass index (BMI) || id:ukb-a-248	TRUE	reported	igd	2	TRUE	NA	NA	59851	113154
15	rs11012732	G	A	G	A	0.0238495	0.00719583	0.331106	NA	FALSE	FALSE	FALSE	ieu-a-1188	10	21830104	0.0084	173005	0.3928	Major Depressive Disorder || id:ieu-a-1188	Major Depressive Disorder	Major Depressive Disorder || ||	TRUE	igd	NA	NA	NA	NA	NA	NA	NA	336107	21830104	10	0.00255513	1.03e-20	ukb-a-248	Body mass index (BMI) || id:ukb-a-248	TRUE	reported	igd	2	TRUE	NA	NA	59851	113154
17	rs11084554	A	G	A	G	-0.021578	-0.0124978	0.156586	NA	FALSE	FALSE	FALSE	ieu-a-1188	19	31019807	0.011	173005	0.259	Major Depressive Disorder || id:ieu-a-1188	Major Depressive Disorder	Major Depressive Disorder || ||	TRUE	igd	NA	NA	NA	NA	NA	NA	NA	336107	31019807	19	0.0033044	6.58e-11	ukb-a-248	Body mass index (BMI) || id:ukb-a-248	TRUE	reported	igd	2	TRUE	NA	NA	59851	113154
18	rs11099020	T	C	T	C	-0.0153203	-0.0105959	0.642739	NA	FALSE	FALSE	FALSE	ieu-a-1188	4	130724902	0.0083	173005	0.1992	Major Depressive Disorder || id:ieu-a-1188	Major Depressive Disorder	Major Depressive Disorder || ||	TRUE	igd	NA	NA	NA	NA	NA	NA	NA	336107	130724902	4	0.00251168	1.06e-09	ukb-a-248	Body mass index (BMI) || id:ukb-a-248	TRUE	reported	igd	2	TRUE	NA	NA	59851	113154
19	rs11150745	G	A	G	A	-0.0209841	0.00690378	0.319489	NA	FALSE	FALSE	FALSE	ieu-a-1188	17	78757626	0.0085	173005	0.4136	Major Depressive Disorder || id:ieu-a-1188	Major Depressive Disorder	Major Depressive Disorder || ||	TRUE	igd	NA	NA	NA	NA	NA	NA	NA	336107	78757626	17	0.00257946	4.13e-16	ukb-a-248	Body mass index (BMI) || id:ukb-a-248	TRUE	reported	igd	2	TRUE	NA	NA	59851	113154
21	rs11223641	C	T	C	T	-0.0191007	0.00260339	0.144615	NA	FALSE	FALSE	FALSE	ieu-a-1188	11	133820022	0.0129	173005	0.8392	Major Depressive Disorder || id:ieu-a-1188	Major Depressive Disorder	Major Depressive Disorder || ||	TRUE	igd	NA	NA	NA	NA	NA	NA	NA	336107	133820022	11	0.00343166	2.61e-08	ukb-a-248	Body mass index (BMI) || id:ukb-a-248	TRUE	reported	igd	2	TRUE	NA	NA	59851	113154
22	rs112520079	G	T	G	T	0.0204582	0.00490199	0.198951	NA	FALSE	FALSE	FALSE	ieu-a-1188	8	95594425	0.0104	173005	0.639699	Major Depressive Disorder || id:ieu-a-1188	Major Depressive Disorder	Major Depressive Disorder || ||	TRUE	igd	NA	NA	NA	NA	NA	NA	NA	336107	95594425	8	0.00301413	1.14e-11	ukb-a-248	Body mass index (BMI) || id:ukb-a-248	TRUE	reported	igd	2	TRUE	NA	NA	59851	113154
23	rs11264489	G	A	G	A	0.0140849	0.00979784	0.361994	NA	FALSE	FALSE	FALSE	ieu-a-1188	1	156480831	0.0084	173005	0.246	Major Depressive Disorder || id:ieu-a-1188	Major Depressive Disorder	Major Depressive Disorder || ||	TRUE	igd	NA	NA	NA	NA	NA	NA	NA	336107	156480831	1	0.00250707	1.93e-08	ukb-a-248	Body mass index (BMI) || id:ukb-a-248	TRUE	reported	igd	2	TRUE	NA	NA	59851	113154
24	rs112693590	A	G	A	G	-0.0329198	0.000699755	0.0497066	NA	FALSE	FALSE	FALSE	ieu-a-1188	19	46274553	0.0177	173005	0.9694	Major Depressive Disorder || id:ieu-a-1188	Major Depressive Disorder	Major Depressive Disorder || ||	TRUE	igd	NA	NA	NA	NA	NA	NA	NA	336107	46274553	19	0.00567991	6.8e-09	ukb-a-248	Body mass index (BMI) || id:ukb-a-248	TRUE	reported	igd	2	TRUE	NA	NA	59851	113154
25	rs1127100	C	T	C	T	0.0164916	0.0174005	0.648239	NA	FALSE	FALSE	FALSE	ieu-a-1188	1	32193647	0.0086	173005	0.0444201	Major Depressive Disorder || id:ieu-a-1188	Major Depressive Disorder	Major Depressive Disorder || ||	TRUE	igd	NA	NA	NA	NA	NA	NA	NA	336107	32193647	1	0.00252199	6.2e-11	ukb-a-248	Body mass index (BMI) || id:ukb-a-248	TRUE	reported	igd	2	TRUE	NA	NA	59851	113154
26	rs113182412	A	G	A	G	-0.0193709	-0.00470103	0.165919	NA	FALSE	FALSE	FALSE	ieu-a-1188	15	66503584	0.0113	173005	0.6801	Major Depressive Disorder || id:ieu-a-1188	Major Depressive Disorder	Major Depressive Disorder || ||	TRUE	igd	NA	NA	NA	NA	NA	NA	NA	336107	66503584	15	0.00328432	3.68e-09	ukb-a-248	Body mass index (BMI) || id:ukb-a-248	TRUE	reported	igd	2	TRUE	NA	NA	59851	113154
27	rs113230003	A	G	A	G	-0.0197805	-0.015002	0.260185	NA	FALSE	FALSE	FALSE	ieu-a-1188	19	18460956	0.0099	173005	0.1307	Major Depressive Disorder || id:ieu-a-1188	Major Depressive Disorder	Major Depressive Disorder || ||	TRUE	igd	NA	NA	NA	NA	NA	NA	NA	336107	18460956	19	0.00275909	7.56e-13	ukb-a-248	Body mass index (BMI) || id:ukb-a-248	TRUE	reported	igd	2	TRUE	NA	NA	59851	113154
28	rs113603865	T	C	T	C	0.0197498	0.00169856	0.212428	NA	FALSE	FALSE	FALSE	ieu-a-1188	1	39564930	0.0098	173005	0.8615	Major Depressive Disorder || id:ieu-a-1188	Major Depressive Disorder	Major Depressive Disorder || ||	TRUE	igd	NA	NA	NA	NA	NA	NA	NA	336107	39564930	1	0.00295729	2.42e-11	ukb-a-248	Body mass index (BMI) || id:ukb-a-248	TRUE	reported	igd	2	TRUE	NA	NA	59851	113154
29	rs11515071	T	C	T	C	-0.0228095	-0.00409839	0.365135	NA	FALSE	FALSE	FALSE	ieu-a-1188	9	15855545	0.0084	173005	0.6277	Major Depressive Disorder || id:ieu-a-1188	Major Depressive Disorder	Major Depressive Disorder || ||	TRUE	igd	NA	NA	NA	NA	NA	NA	NA	336107	15855545	9	0.00250575	8.84e-20	ukb-a-248	Body mass index (BMI) || id:ukb-a-248	TRUE	reported	igd	2	TRUE	NA	NA	59851	113154
30	rs11642015	T	C	T	C	0.0723688	0.023404	0.40236	NA	FALSE	FALSE	FALSE	ieu-a-1188	16	53802494	0.008	173005	0.00338602	Major Depressive Disorder || id:ieu-a-1188	Major Depressive Disorder	Major Depressive Disorder || ||	TRUE	igd	NA	NA	NA	NA	NA	NA	NA	336107	53802494	16	0.00244736	6.4e-192	ukb-a-248	Body mass index (BMI) || id:ukb-a-248	TRUE	reported	igd	2	TRUE	NA	NA	59851	113154
32	rs11655587	T	C	T	C	-0.0196375	0.00509699	0.359868	NA	FALSE	FALSE	FALSE	ieu-a-1188	17	47140794	0.0083	173005	0.5403	Major Depressive Disorder || id:ieu-a-1188	Major Depressive Disorder	Major Depressive Disorder || ||	TRUE	igd	NA	NA	NA	NA	NA	NA	NA	336107	47140794	17	0.00251089	5.26e-15	ukb-a-248	Body mass index (BMI) || id:ukb-a-248	TRUE	reported	igd	2	TRUE	NA	NA	59851	113154
34	rs11742930	T	C	T	C	0.0143076	0.0057037	0.566428	NA	FALSE	FALSE	FALSE	ieu-a-1188	5	105774098	0.008	173005	0.4772	Major Depressive Disorder || id:ieu-a-1188	Major Depressive Disorder	Major Depressive Disorder || ||	TRUE	igd	NA	NA	NA	NA	NA	NA	NA	336107	105774098	5	0.00242869	3.84e-09	ukb-a-248	Body mass index (BMI) || id:ukb-a-248	TRUE	reported	igd	2	TRUE	NA	NA	59851	113154
35	rs11757278	C	T	C	T	-0.0157921	-0.00909848	0.305848	NA	FALSE	FALSE	FALSE	ieu-a-1188	6	13180454	0.0095	173005	0.3384	Major Depressive Disorder || id:ieu-a-1188	Major Depressive Disorder	Major Depressive Disorder || ||	TRUE	igd	NA	NA	NA	NA	NA	NA	NA	336107	13180454	6	0.00260882	1.42e-09	ukb-a-248	Body mass index (BMI) || id:ukb-a-248	TRUE	reported	igd	2	TRUE	NA	NA	59851	113154
36	rs11761411	T	C	T	C	-0.0184757	-0.0158957	0.154361	NA	FALSE	FALSE	FALSE	ieu-a-1188	7	39303649	0.011	173005	0.1488	Major Depressive Disorder || id:ieu-a-1188	Major Depressive Disorder	Major Depressive Disorder || ||	TRUE	igd	NA	NA	NA	NA	NA	NA	NA	336107	39303649	7	0.00333986	3.17e-08	ukb-a-248	Body mass index (BMI) || id:ukb-a-248	TRUE	reported	igd	2	TRUE	NA	NA	59851	113154
37	rs117632017	A	G	A	G	0.0363818	0.0333961	0.0391416	NA	FALSE	FALSE	FALSE	ieu-a-1188	15	52260107	0.025	173005	0.1808	Major Depressive Disorder || id:ieu-a-1188	Major Depressive Disorder	Major Depressive Disorder || ||	TRUE	igd	NA	NA	NA	NA	NA	NA	NA	336107	52260107	15	0.00644665	1.67e-08	ukb-a-248	Body mass index (BMI) || id:ukb-a-248	TRUE	reported	igd	2	TRUE	NA	NA	59851	113154
38	rs11782074	T	G	T	G	0.0144947	-0.00729656	0.385641	NA	FALSE	FALSE	FALSE	ieu-a-1188	8	142617096	0.0085	173005	0.3909	Major Depressive Disorder || id:ieu-a-1188	Major Depressive Disorder	Major Depressive Disorder || ||	TRUE	igd	NA	NA	NA	NA	NA	NA	NA	336107	142617096	8	0.00250672	7.37e-09	ukb-a-248	Body mass index (BMI) || id:ukb-a-248	TRUE	reported	igd	2	TRUE	NA	NA	59851	113154
39	rs11856579	A	G	A	G	-0.0197908	-0.0117993	0.268192	NA	FALSE	FALSE	FALSE	ieu-a-1188	15	78012688	0.0091	173005	0.1922	Major Depressive Disorder || id:ieu-a-1188	Major Depressive Disorder	Major Depressive Disorder || ||	TRUE	igd	NA	NA	NA	NA	NA	NA	NA	336107	78012688	15	0.00271147	2.91e-13	ukb-a-248	Body mass index (BMI) || id:ukb-a-248	TRUE	reported	igd	2	TRUE	NA	NA	59851	113154
40	rs12024554	T	C	T	C	-0.0162677	0.00079968	0.236905	NA	FALSE	FALSE	FALSE	ieu-a-1188	1	19925759	0.0093	173005	0.9334	Major Depressive Disorder || id:ieu-a-1188	Major Depressive Disorder	Major Depressive Disorder || ||	TRUE	igd	NA	NA	NA	NA	NA	NA	NA	336107	19925759	1	0.00282749	8.75e-09	ukb-a-248	Body mass index (BMI) || id:ukb-a-248	TRUE	reported	igd	2	TRUE	NA	NA	59851	113154
41	rs12042959	G	A	G	A	-0.0205562	-0.00229736	0.145777	NA	FALSE	FALSE	FALSE	ieu-a-1188	1	243533273	0.0111	173005	0.8368	Major Depressive Disorder || id:ieu-a-1188	Major Depressive Disorder	Major Depressive Disorder || ||	TRUE	igd	NA	NA	NA	NA	NA	NA	NA	336107	243533273	1	0.00342514	1.96e-09	ukb-a-248	Body mass index (BMI) || id:ukb-a-248	TRUE	reported	igd	2	TRUE	NA	NA	59851	113154
42	rs12049202	T	C	T	C	0.0218362	0.0178989	0.198651	NA	FALSE	FALSE	FALSE	ieu-a-1188	1	77967523	0.01	173005	0.0731004	Major Depressive Disorder || id:ieu-a-1188	Major Depressive Disorder	Major Depressive Disorder || ||	TRUE	igd	NA	NA	NA	NA	NA	NA	NA	336107	77967523	1	0.00300823	3.91e-13	ukb-a-248	Body mass index (BMI) || id:ukb-a-248	TRUE	reported	igd	2	TRUE	NA	NA	59851	113154
43	rs12140153	T	G	T	G	-0.0318248	-0.0335982	0.0967607	NA	FALSE	FALSE	FALSE	ieu-a-1188	1	62579891	0.0141	173005	0.0170699	Major Depressive Disorder || id:ieu-a-1188	Major Depressive Disorder	Major Depressive Disorder || ||	TRUE	igd	NA	NA	NA	NA	NA	NA	NA	336107	62579891	1	0.00416782	2.25e-14	ukb-a-248	Body mass index (BMI) || id:ukb-a-248	TRUE	reported	igd	2	TRUE	NA	NA	59851	113154
44	rs12144626	C	T	C	T	-0.0172144	-0.0166998	0.581821	NA	FALSE	FALSE	FALSE	ieu-a-1188	1	47670525	0.0081	173005	0.0384902	Major Depressive Disorder || id:ieu-a-1188	Major Depressive Disorder	Major Depressive Disorder || ||	TRUE	igd	NA	NA	NA	NA	NA	NA	NA	336107	47670525	1	0.00244388	1.87e-12	ukb-a-248	Body mass index (BMI) || id:ukb-a-248	TRUE	reported	igd	2	TRUE	NA	NA	59851	113154
45	rs12477385	T	G	T	G	-0.0172504	-0.00910129	0.2273	NA	FALSE	FALSE	FALSE	ieu-a-1188	2	166144850	0.0097	173005	0.3456	Major Depressive Disorder || id:ieu-a-1188	Major Depressive Disorder	Major Depressive Disorder || ||	TRUE	igd	NA	NA	NA	NA	NA	NA	NA	336107	166144850	2	0.00287583	1.99e-09	ukb-a-248	Body mass index (BMI) || id:ukb-a-248	TRUE	reported	igd	2	TRUE	NA	NA	59851	113154
46	rs12479357	G	A	G	A	0.0178651	0.015002	0.631081	NA	FALSE	FALSE	FALSE	ieu-a-1188	2	181570507	0.0083	173005	0.0725103	Major Depressive Disorder || id:ieu-a-1188	Major Depressive Disorder	Major Depressive Disorder || ||	TRUE	igd	NA	NA	NA	NA	NA	NA	NA	336107	181570507	2	0.00249872	8.71e-13	ukb-a-248	Body mass index (BMI) || id:ukb-a-248	TRUE	reported	igd	2	TRUE	NA	NA	59851	113154
47	rs12614861	T	G	T	G	0.0152338	0.00819632	0.34701	NA	FALSE	FALSE	FALSE	ieu-a-1188	2	175047184	0.0083	173005	0.3197	Major Depressive Disorder || id:ieu-a-1188	Major Depressive Disorder	Major Depressive Disorder || ||	TRUE	igd	NA	NA	NA	NA	NA	NA	NA	336107	175047184	2	0.00252179	1.53e-09	ukb-a-248	Body mass index (BMI) || id:ukb-a-248	TRUE	reported	igd	2	TRUE	NA	NA	59851	113154
48	rs12622280	G	T	G	T	-0.0187009	0.00589736	0.157075	NA	FALSE	FALSE	FALSE	ieu-a-1188	2	79515954	0.0112	173005	0.6018	Major Depressive Disorder || id:ieu-a-1188	Major Depressive Disorder	Major Depressive Disorder || ||	TRUE	igd	NA	NA	NA	NA	NA	NA	NA	336107	79515954	2	0.00330533	1.53e-08	ukb-a-248	Body mass index (BMI) || id:ukb-a-248	TRUE	reported	igd	2	TRUE	NA	NA	59851	113154
50	rs12679106	T	G	T	G	-0.0220302	0.0146029	0.711341	NA	FALSE	FALSE	FALSE	ieu-a-1188	8	73443198	0.0088	173005	0.0987097	Major Depressive Disorder || id:ieu-a-1188	Major Depressive Disorder	Major Depressive Disorder || ||	TRUE	igd	NA	NA	NA	NA	NA	NA	NA	336107	73443198	8	0.00266493	1.38e-16	ukb-a-248	Body mass index (BMI) || id:ukb-a-248	TRUE	reported	igd	2	TRUE	NA	NA	59851	113154
51	rs1286138	G	T	G	T	0.0180512	0.0120017	0.673439	NA	FALSE	FALSE	FALSE	ieu-a-1188	14	91485445	0.0086	173005	0.1634	Major Depressive Disorder || id:ieu-a-1188	Major Depressive Disorder	Major Depressive Disorder || ||	TRUE	igd	NA	NA	NA	NA	NA	NA	NA	336107	91485445	14	0.00256405	1.92e-12	ukb-a-248	Body mass index (BMI) || id:ukb-a-248	TRUE	reported	igd	2	TRUE	NA	NA	59851	113154
52	rs12877270	A	G	A	G	0.0169078	0.0020978	0.43845	NA	FALSE	FALSE	FALSE	ieu-a-1188	13	97047020	0.008	173005	0.7959	Major Depressive Disorder || id:ieu-a-1188	Major Depressive Disorder	Major Depressive Disorder || ||	TRUE	igd	NA	NA	NA	NA	NA	NA	NA	336107	97047020	13	0.00243897	4.15e-12	ukb-a-248	Body mass index (BMI) || id:ukb-a-248	TRUE	reported	igd	2	TRUE	NA	NA	59851	113154
53	rs12881629	G	A	G	A	0.0239675	0.00170145	0.0821459	NA	FALSE	FALSE	FALSE	ieu-a-1188	14	101146413	0.0156	173005	0.9143	Major Depressive Disorder || id:ieu-a-1188	Major Depressive Disorder	Major Depressive Disorder || ||	TRUE	igd	NA	NA	NA	NA	NA	NA	NA	336107	101146413	14	0.00436626	4.04e-08	ukb-a-248	Body mass index (BMI) || id:ukb-a-248	TRUE	reported	igd	2	TRUE	NA	NA	59851	113154
54	rs12885458	G	T	G	T	-0.0156111	-0.0210959	0.509982	NA	FALSE	FALSE	FALSE	ieu-a-1188	14	47303114	0.0079	173005	0.00781304	Major Depressive Disorder || id:ieu-a-1188	Major Depressive Disorder	Major Depressive Disorder || ||	TRUE	igd	NA	NA	NA	NA	NA	NA	NA	336107	47303114	14	0.00240414	8.4e-11	ukb-a-248	Body mass index (BMI) || id:ukb-a-248	TRUE	reported	igd	2	TRUE	NA	NA	59851	113154
55	rs1296328	C	A	C	A	-0.0189787	-0.0010994	0.559914	NA	FALSE	FALSE	FALSE	ieu-a-1188	4	137083193	0.0081	173005	0.8926	Major Depressive Disorder || id:ieu-a-1188	Major Depressive Disorder	Major Depressive Disorder || ||	TRUE	igd	NA	NA	NA	NA	NA	NA	NA	336107	137083193	4	0.00243087	5.86e-15	ukb-a-248	Body mass index (BMI) || id:ukb-a-248	TRUE	reported	igd	2	TRUE	NA	NA	59851	113154
56	rs12977259	G	A	G	A	0.0186259	0.00180162	0.821338	NA	FALSE	FALSE	FALSE	ieu-a-1188	19	1951123	0.0115	173005	0.879	Major Depressive Disorder || id:ieu-a-1188	Major Depressive Disorder	Major Depressive Disorder || ||	TRUE	igd	NA	NA	NA	NA	NA	NA	NA	336107	1951123	19	0.00316073	3.8e-09	ukb-a-248	Body mass index (BMI) || id:ukb-a-248	TRUE	reported	igd	2	TRUE	NA	NA	59851	113154
57	rs12992672	A	G	A	G	0.0507808	0.0202045	0.828635	NA	FALSE	FALSE	FALSE	ieu-a-1188	2	632723	0.0106	173005	0.0560196	Major Depressive Disorder || id:ieu-a-1188	Major Depressive Disorder	Major Depressive Disorder || ||	TRUE	igd	TRUE	rs12992672	rs13013021	G	A	C	T	336107	632592	2	0.00318245	2.7e-57	ukb-a-248	Body mass index (BMI) || id:ukb-a-248	TRUE	reported	igd	2	TRUE	NA	NA	59851	113154
59	rs13062093	G	T	G	T	0.01706	0.00530404	0.366444	NA	FALSE	FALSE	FALSE	ieu-a-1188	3	35667057	0.0081	173005	0.513	Major Depressive Disorder || id:ieu-a-1188	Major Depressive Disorder	Major Depressive Disorder || ||	TRUE	igd	NA	NA	NA	NA	NA	NA	NA	336107	35667057	3	0.00249069	7.42e-12	ukb-a-248	Body mass index (BMI) || id:ukb-a-248	TRUE	reported	igd	2	TRUE	NA	NA	59851	113154
61	rs13135092	G	A	G	A	0.0500549	-0.0172012	0.0832342	NA	FALSE	FALSE	FALSE	ieu-a-1188	4	103198082	0.016	173005	0.2839	Major Depressive Disorder || id:ieu-a-1188	Major Depressive Disorder	Major Depressive Disorder || ||	TRUE	igd	NA	NA	NA	NA	NA	NA	NA	336107	103198082	4	0.00437445	2.6e-30	ukb-a-248	Body mass index (BMI) || id:ukb-a-248	TRUE	reported	igd	2	TRUE	NA	NA	59851	113154
62	rs13174863	G	A	G	A	0.0249793	-0.001998	0.148208	NA	FALSE	FALSE	FALSE	ieu-a-1188	5	139080745	0.0114	173005	0.8584	Major Depressive Disorder || id:ieu-a-1188	Major Depressive Disorder	Major Depressive Disorder || ||	TRUE	igd	NA	NA	NA	NA	NA	NA	NA	336107	139080745	5	0.00340131	2.08e-13	ukb-a-248	Body mass index (BMI) || id:ukb-a-248	TRUE	reported	igd	2	TRUE	NA	NA	59851	113154
63	rs1320903	A	G	A	G	0.022008	-0.0159973	0.318441	NA	FALSE	FALSE	FALSE	ieu-a-1188	3	131758077	0.0085	173005	0.0602601	Major Depressive Disorder || id:ieu-a-1188	Major Depressive Disorder	Major Depressive Disorder || ||	TRUE	igd	NA	NA	NA	NA	NA	NA	NA	336107	131758077	3	0.00258125	1.52e-17	ukb-a-248	Body mass index (BMI) || id:ukb-a-248	TRUE	reported	igd	2	TRUE	NA	NA	59851	113154
64	rs1327259	G	A	G	A	-0.0140026	0.00240288	0.38613	NA	FALSE	FALSE	FALSE	ieu-a-1188	6	51177811	0.0091	173005	0.793	Major Depressive Disorder || id:ieu-a-1188	Major Depressive Disorder	Major Depressive Disorder || ||	TRUE	igd	NA	NA	NA	NA	NA	NA	NA	336107	51177811	6	0.00247527	1.54e-08	ukb-a-248	Body mass index (BMI) || id:ukb-a-248	TRUE	reported	igd	2	TRUE	NA	NA	59851	113154
65	rs1342391	T	G	T	G	0.0158687	-0.00170145	0.669963	NA	FALSE	FALSE	FALSE	ieu-a-1188	1	96285385	0.0084	173005	0.8364	Major Depressive Disorder || id:ieu-a-1188	Major Depressive Disorder	Major Depressive Disorder || ||	TRUE	igd	NA	NA	NA	NA	NA	NA	NA	336107	96285385	1	0.00256148	5.83e-10	ukb-a-248	Body mass index (BMI) || id:ukb-a-248	TRUE	reported	igd	2	TRUE	NA	NA	59851	113154
66	rs13427822	G	A	G	A	-0.0198988	-0.0155977	0.272052	NA	FALSE	FALSE	FALSE	ieu-a-1188	2	213414265	0.009	173005	0.0834008	Major Depressive Disorder || id:ieu-a-1188	Major Depressive Disorder	Major Depressive Disorder || ||	TRUE	igd	NA	NA	NA	NA	NA	NA	NA	336107	213414265	2	0.00272868	3.05e-13	ukb-a-248	Body mass index (BMI) || id:ukb-a-248	TRUE	reported	igd	2	TRUE	NA	NA	59851	113154
67	rs1411432	C	A	C	A	0.0249455	0.0182964	0.183895	NA	FALSE	FALSE	FALSE	ieu-a-1188	9	16728532	0.0105	173005	0.0804007	Major Depressive Disorder || id:ieu-a-1188	Major Depressive Disorder	Major Depressive Disorder || ||	TRUE	igd	NA	NA	NA	NA	NA	NA	NA	336107	16728532	9	0.00310861	1.02e-15	ukb-a-248	Body mass index (BMI) || id:ukb-a-248	TRUE	reported	igd	2	TRUE	NA	NA	59851	113154
69	rs1441264	A	G	A	G	0.0206382	0.0164047	0.591866	NA	FALSE	FALSE	FALSE	ieu-a-1188	13	79580919	0.0082	173005	0.0470901	Major Depressive Disorder || id:ieu-a-1188	Major Depressive Disorder	Major Depressive Disorder || ||	TRUE	igd	NA	NA	NA	NA	NA	NA	NA	336107	79580919	13	0.00249668	1.39e-16	ukb-a-248	Body mass index (BMI) || id:ukb-a-248	TRUE	reported	igd	2	TRUE	NA	NA	59851	113154
70	rs1446585	G	A	G	A	-0.0171122	-0.0141001	0.228006	NA	FALSE	FALSE	FALSE	ieu-a-1188	2	136407479	0.0108	173005	0.1925	Major Depressive Disorder || id:ieu-a-1188	Major Depressive Disorder	Major Depressive Disorder || ||	TRUE	igd	NA	NA	NA	NA	NA	NA	NA	336107	136407479	2	0.00287668	2.71e-09	ukb-a-248	Body mass index (BMI) || id:ukb-a-248	TRUE	reported	igd	2	TRUE	NA	NA	59851	113154
72	rs1458156	T	C	T	C	0.0137851	-0.00490199	0.488264	NA	FALSE	FALSE	FALSE	ieu-a-1188	12	41887940	0.0079	173005	0.532299	Major Depressive Disorder || id:ieu-a-1188	Major Depressive Disorder	Major Depressive Disorder || ||	TRUE	igd	NA	NA	NA	NA	NA	NA	NA	336107	41887940	12	0.0024053	9.99e-09	ukb-a-248	Body mass index (BMI) || id:ukb-a-248	TRUE	reported	igd	2	TRUE	NA	NA	59851	113154
73	rs1477290	C	T	C	T	0.0335389	0.0313049	0.135362	NA	FALSE	FALSE	FALSE	ieu-a-1188	5	87988934	0.0115	173005	0.00642703	Major Depressive Disorder || id:ieu-a-1188	Major Depressive Disorder	Major Depressive Disorder || ||	TRUE	igd	NA	NA	NA	NA	NA	NA	NA	336107	87988934	5	0.00353705	2.51e-21	ukb-a-248	Body mass index (BMI) || id:ukb-a-248	TRUE	reported	igd	2	TRUE	NA	NA	59851	113154
74	rs147730268	T	G	T	G	-0.0361121	0.001998	0.0905299	NA	FALSE	FALSE	FALSE	ieu-a-1188	12	123024476	0.0156	173005	0.8988	Major Depressive Disorder || id:ieu-a-1188	Major Depressive Disorder	Major Depressive Disorder || ||	TRUE	igd	NA	NA	NA	NA	NA	NA	NA	336107	123024476	12	0.00432936	7.38e-17	ukb-a-248	Body mass index (BMI) || id:ukb-a-248	TRUE	reported	igd	2	TRUE	NA	NA	59851	113154
75	rs1582931	A	G	A	G	-0.0148636	0.0057037	0.472057	NA	FALSE	FALSE	FALSE	ieu-a-1188	5	122657199	0.0079	173005	0.4752	Major Depressive Disorder || id:ieu-a-1188	Major Depressive Disorder	Major Depressive Disorder || ||	TRUE	igd	NA	NA	NA	NA	NA	NA	NA	336107	122657199	5	0.00242597	8.97e-10	ukb-a-248	Body mass index (BMI) || id:ukb-a-248	TRUE	reported	igd	2	TRUE	NA	NA	59851	113154
76	rs16846140	G	A	G	A	0.0161898	0.0209989	0.33821	NA	FALSE	FALSE	FALSE	ieu-a-1188	2	212292521	0.0083	173005	0.0117001	Major Depressive Disorder || id:ieu-a-1188	Major Depressive Disorder	Major Depressive Disorder || ||	TRUE	igd	NA	NA	NA	NA	NA	NA	NA	336107	212292521	2	0.0025442	1.98e-10	ukb-a-248	Body mass index (BMI) || id:ukb-a-248	TRUE	reported	igd	2	TRUE	NA	NA	59851	113154
77	rs16916303	G	A	G	A	-0.020719	0.0137035	0.119234	NA	FALSE	FALSE	FALSE	ieu-a-1188	9	30823761	0.0124	173005	0.2676	Major Depressive Disorder || id:ieu-a-1188	Major Depressive Disorder	Major Depressive Disorder || ||	TRUE	igd	NA	NA	NA	NA	NA	NA	NA	336107	30823761	9	0.00373905	3.01e-08	ukb-a-248	Body mass index (BMI) || id:ukb-a-248	TRUE	reported	igd	2	TRUE	NA	NA	59851	113154
78	rs16975459	C	A	C	A	0.0239721	0.00300451	0.121305	NA	FALSE	FALSE	FALSE	ieu-a-1188	18	39548277	0.0122	173005	0.8032	Major Depressive Disorder || id:ieu-a-1188	Major Depressive Disorder	Major Depressive Disorder || ||	TRUE	igd	NA	NA	NA	NA	NA	NA	NA	336107	39548277	18	0.00368583	7.84e-11	ukb-a-248	Body mass index (BMI) || id:ukb-a-248	TRUE	reported	igd	2	TRUE	NA	NA	59851	113154
79	rs17014332	C	T	C	T	0.0180292	0.00810274	0.210609	NA	FALSE	FALSE	FALSE	ieu-a-1188	1	209520450	0.0097	173005	0.4043	Major Depressive Disorder || id:ieu-a-1188	Major Depressive Disorder	Major Depressive Disorder || ||	TRUE	igd	NA	NA	NA	NA	NA	NA	NA	336107	209520450	1	0.00294421	9.16e-10	ukb-a-248	Body mass index (BMI) || id:ukb-a-248	TRUE	reported	igd	2	TRUE	NA	NA	59851	113154
80	rs17024393	C	T	C	T	0.0675077	0.0480984	0.0257993	NA	FALSE	FALSE	FALSE	ieu-a-1188	1	110154688	0.0233	173005	0.0390499	Major Depressive Disorder || id:ieu-a-1188	Major Depressive Disorder	Major Depressive Disorder || ||	TRUE	igd	NA	NA	NA	NA	NA	NA	NA	336107	110154688	1	0.00759831	6.45e-19	ukb-a-248	Body mass index (BMI) || id:ukb-a-248	TRUE	reported	igd	2	TRUE	NA	NA	59851	113154
81	rs17058884	G	T	G	T	-0.0318261	0.00879859	0.0450046	NA	FALSE	FALSE	FALSE	ieu-a-1188	9	71527774	0.0178	173005	0.6201	Major Depressive Disorder || id:ieu-a-1188	Major Depressive Disorder	Major Depressive Disorder || ||	TRUE	igd	NA	NA	NA	NA	NA	NA	NA	336107	71527774	9	0.00580849	4.27e-08	ukb-a-248	Body mass index (BMI) || id:ukb-a-248	TRUE	reported	igd	2	TRUE	NA	NA	59851	113154
82	rs17085463	A	G	A	G	-0.0148137	0.00580313	0.317007	NA	FALSE	FALSE	FALSE	ieu-a-1188	4	65740387	0.0086	173005	0.5004	Major Depressive Disorder || id:ieu-a-1188	Major Depressive Disorder	Major Depressive Disorder || ||	TRUE	igd	NA	NA	NA	NA	NA	NA	NA	336107	65740387	4	0.00259815	1.19e-08	ukb-a-248	Body mass index (BMI) || id:ukb-a-248	TRUE	reported	igd	2	TRUE	NA	NA	59851	113154
83	rs17149254	C	T	C	T	-0.0238078	0.032203	0.808564	NA	FALSE	FALSE	FALSE	ieu-a-1188	7	76634463	0.0234	173005	0.1688	Major Depressive Disorder || id:ieu-a-1188	Major Depressive Disorder	Major Depressive Disorder || ||	TRUE	igd	NA	NA	NA	NA	NA	NA	NA	336107	76634463	7	0.00311607	2.17e-14	ukb-a-248	Body mass index (BMI) || id:ukb-a-248	TRUE	reported	igd	2	TRUE	NA	NA	59851	113154
84	rs17342242	G	A	G	A	-0.016161	-0.00880116	0.229795	NA	FALSE	FALSE	FALSE	ieu-a-1188	8	60828697	0.0094	173005	0.3524	Major Depressive Disorder || id:ieu-a-1188	Major Depressive Disorder	Major Depressive Disorder || ||	TRUE	igd	NA	NA	NA	NA	NA	NA	NA	336107	60828697	8	0.00286561	1.71e-08	ukb-a-248	Body mass index (BMI) || id:ukb-a-248	TRUE	reported	igd	2	TRUE	NA	NA	59851	113154
85	rs17399739	G	A	G	A	0.026237	-0.0311982	0.0695257	NA	FALSE	FALSE	FALSE	ieu-a-1188	10	87490850	0.0155	173005	0.0431797	Major Depressive Disorder || id:ieu-a-1188	Major Depressive Disorder	Major Depressive Disorder || ||	TRUE	igd	NA	NA	NA	NA	NA	NA	NA	336107	87490850	10	0.00472237	2.76e-08	ukb-a-248	Body mass index (BMI) || id:ukb-a-248	TRUE	reported	igd	2	TRUE	NA	NA	59851	113154
86	rs17716502	T	C	T	C	-0.0222998	0.0117013	0.207243	NA	FALSE	FALSE	FALSE	ieu-a-1188	8	116659731	0.01	173005	0.2397	Major Depressive Disorder || id:ieu-a-1188	Major Depressive Disorder	Major Depressive Disorder || ||	TRUE	igd	NA	NA	NA	NA	NA	NA	NA	336107	116659731	8	0.00298602	8.16e-14	ukb-a-248	Body mass index (BMI) || id:ukb-a-248	TRUE	reported	igd	2	TRUE	NA	NA	59851	113154
87	rs1788808	G	A	G	A	-0.0183135	0.0187038	0.497341	NA	FALSE	FALSE	FALSE	ieu-a-1188	18	21090023	0.0079	173005	0.0183599	Major Depressive Disorder || id:ieu-a-1188	Major Depressive Disorder	Major Depressive Disorder || ||	TRUE	igd	NA	NA	NA	NA	NA	NA	NA	336107	21090023	18	0.0024054	2.67e-14	ukb-a-248	Body mass index (BMI) || id:ukb-a-248	TRUE	reported	igd	2	TRUE	NA	NA	59851	113154
88	rs1805123	G	T	G	T	-0.0179911	0.000100005	0.246217	NA	FALSE	FALSE	FALSE	ieu-a-1188	7	150645534	0.0095	173005	0.9875	Major Depressive Disorder || id:ieu-a-1188	Major Depressive Disorder	Major Depressive Disorder || ||	TRUE	igd	NA	NA	NA	NA	NA	NA	NA	336107	150645534	7	0.00278844	1.11e-10	ukb-a-248	Body mass index (BMI) || id:ukb-a-248	TRUE	reported	igd	2	TRUE	NA	NA	59851	113154
90	rs1884897	G	A	G	A	0.0213286	-0.00550482	0.628254	NA	FALSE	FALSE	FALSE	ieu-a-1188	20	6612832	0.0082	173005	0.5012	Major Depressive Disorder || id:ieu-a-1188	Major Depressive Disorder	Major Depressive Disorder || ||	TRUE	igd	NA	NA	NA	NA	NA	NA	NA	336107	6612832	20	0.00249224	1.15e-17	ukb-a-248	Body mass index (BMI) || id:ukb-a-248	TRUE	reported	igd	2	TRUE	NA	NA	59851	113154
91	rs1901241	G	A	G	A	0.0192919	-0.00380276	0.160137	NA	FALSE	FALSE	FALSE	ieu-a-1188	12	97941390	0.0106	173005	0.724101	Major Depressive Disorder || id:ieu-a-1188	Major Depressive Disorder	Major Depressive Disorder || ||	TRUE	igd	NA	NA	NA	NA	NA	NA	NA	336107	97941390	12	0.00329019	4.54e-09	ukb-a-248	Body mass index (BMI) || id:ukb-a-248	TRUE	reported	igd	2	TRUE	NA	NA	59851	113154
92	rs1919243	C	T	C	T	0.0138729	-0.00929665	0.487067	NA	FALSE	FALSE	FALSE	ieu-a-1188	5	88778861	0.008	173005	0.246	Major Depressive Disorder || id:ieu-a-1188	Major Depressive Disorder	Major Depressive Disorder || ||	TRUE	igd	NA	NA	NA	NA	NA	NA	NA	336107	88778861	5	0.00243342	1.19e-08	ukb-a-248	Body mass index (BMI) || id:ukb-a-248	TRUE	reported	igd	2	TRUE	NA	NA	59851	113154
93	rs1941706	G	A	G	A	0.0139405	0.0157026	0.463511	NA	FALSE	FALSE	FALSE	ieu-a-1188	18	31223776	0.0079	173005	0.0474799	Major Depressive Disorder || id:ieu-a-1188	Major Depressive Disorder	Major Depressive Disorder || ||	TRUE	igd	NA	NA	NA	NA	NA	NA	NA	336107	31223776	18	0.00241073	7.36e-09	ukb-a-248	Body mass index (BMI) || id:ukb-a-248	TRUE	reported	igd	2	TRUE	NA	NA	59851	113154
94	rs1949204	G	T	G	T	0.0166526	0.0128016	0.761765	NA	FALSE	FALSE	FALSE	ieu-a-1188	13	65475834	0.0093	173005	0.1661	Major Depressive Disorder || id:ieu-a-1188	Major Depressive Disorder	Major Depressive Disorder || ||	TRUE	igd	NA	NA	NA	NA	NA	NA	NA	336107	65475834	13	0.00281935	3.5e-09	ukb-a-248	Body mass index (BMI) || id:ukb-a-248	TRUE	reported	igd	2	TRUE	NA	NA	59851	113154
95	rs2035806	A	G	A	G	-0.0166309	-0.0130042	0.566354	NA	FALSE	FALSE	FALSE	ieu-a-1188	10	133984916	0.0088	173005	0.1391	Major Depressive Disorder || id:ieu-a-1188	Major Depressive Disorder	Major Depressive Disorder || ||	TRUE	igd	NA	NA	NA	NA	NA	NA	NA	336107	133984916	10	0.00242835	7.47e-12	ukb-a-248	Body mass index (BMI) || id:ukb-a-248	TRUE	reported	igd	2	TRUE	NA	NA	59851	113154
96	rs2046002	C	T	C	T	-0.014571	-0.00449986	0.639044	NA	FALSE	FALSE	FALSE	ieu-a-1188	15	95272235	0.0082	173005	0.5881	Major Depressive Disorder || id:ieu-a-1188	Major Depressive Disorder	Major Depressive Disorder || ||	TRUE	igd	NA	NA	NA	NA	NA	NA	NA	336107	95272235	15	0.00250777	6.24e-09	ukb-a-248	Body mass index (BMI) || id:ukb-a-248	TRUE	reported	igd	2	TRUE	NA	NA	59851	113154
97	rs2121058	C	T	C	T	-0.0238147	-0.0100988	0.228644	NA	FALSE	FALSE	FALSE	ieu-a-1188	13	58627256	0.0093	173005	0.2776	Major Depressive Disorder || id:ieu-a-1188	Major Depressive Disorder	Major Depressive Disorder || ||	TRUE	igd	NA	NA	NA	NA	NA	NA	NA	336107	58627256	13	0.00286076	8.49e-17	ukb-a-248	Body mass index (BMI) || id:ukb-a-248	TRUE	reported	igd	2	TRUE	NA	NA	59851	113154
99	rs2155869	C	T	C	T	-0.0184462	-0.0134985	0.819163	NA	FALSE	FALSE	FALSE	ieu-a-1188	18	13199302	0.0103	173005	0.1926	Major Depressive Disorder || id:ieu-a-1188	Major Depressive Disorder	Major Depressive Disorder || ||	TRUE	igd	NA	NA	NA	NA	NA	NA	NA	336107	13199302	18	0.00311144	3.06e-09	ukb-a-248	Body mass index (BMI) || id:ukb-a-248	TRUE	reported	igd	2	TRUE	NA	NA	59851	113154
100	rs215634	G	A	G	A	-0.0147674	-0.0214973	0.613873	NA	FALSE	FALSE	FALSE	ieu-a-1188	7	32369148	0.0082	173005	0.00888301	Major Depressive Disorder || id:ieu-a-1188	Major Depressive Disorder	Major Depressive Disorder || ||	TRUE	igd	NA	NA	NA	NA	NA	NA	NA	336107	32369148	7	0.00247575	2.45e-09	ukb-a-248	Body mass index (BMI) || id:ukb-a-248	TRUE	reported	igd	2	TRUE	NA	NA	59851	113154
101	rs217672	C	A	C	A	0.0158661	0.00969686	0.272013	NA	FALSE	FALSE	FALSE	ieu-a-1188	14	62361021	0.0092	173005	0.288	Major Depressive Disorder || id:ieu-a-1188	Major Depressive Disorder	Major Depressive Disorder || ||	TRUE	igd	NA	NA	NA	NA	NA	NA	NA	336107	62361021	14	0.00270563	4.52e-09	ukb-a-248	Body mass index (BMI) || id:ukb-a-248	TRUE	reported	igd	2	TRUE	NA	NA	59851	113154
102	rs2192649	G	T	G	T	0.0136694	0.0164953	0.497183	NA	FALSE	FALSE	FALSE	ieu-a-1188	7	78126279	0.0089	173005	0.0637602	Major Depressive Disorder || id:ieu-a-1188	Major Depressive Disorder	Major Depressive Disorder || ||	TRUE	igd	NA	NA	NA	NA	NA	NA	NA	336107	78126279	7	0.00241616	1.54e-08	ukb-a-248	Body mass index (BMI) || id:ukb-a-248	TRUE	reported	igd	2	TRUE	NA	NA	59851	113154
103	rs2234458	T	C	T	C	-0.020641	-0.00220242	0.639151	NA	FALSE	FALSE	FALSE	ieu-a-1188	11	65639374	0.0083	173005	0.7895	Major Depressive Disorder || id:ieu-a-1188	Major Depressive Disorder	Major Depressive Disorder || ||	TRUE	igd	NA	NA	NA	NA	NA	NA	NA	336107	65639374	11	0.002496	1.35e-16	ukb-a-248	Body mass index (BMI) || id:ukb-a-248	TRUE	reported	igd	2	TRUE	NA	NA	59851	113154
105	rs2292238	C	A	C	A	-0.0176981	-0.00370313	0.408667	NA	FALSE	FALSE	FALSE	ieu-a-1188	12	56493822	0.0081	173005	0.6514	Major Depressive Disorder || id:ieu-a-1188	Major Depressive Disorder	Major Depressive Disorder || ||	TRUE	igd	NA	NA	NA	NA	NA	NA	NA	336107	56493822	12	0.00244772	4.83e-13	ukb-a-248	Body mass index (BMI) || id:ukb-a-248	TRUE	reported	igd	2	TRUE	NA	NA	59851	113154
106	rs2307111	C	T	C	T	-0.0289516	-0.00610135	0.393183	NA	FALSE	FALSE	FALSE	ieu-a-1188	5	75003678	0.008	173005	0.4456	Major Depressive Disorder || id:ieu-a-1188	Major Depressive Disorder	Major Depressive Disorder || ||	TRUE	igd	NA	NA	NA	NA	NA	NA	NA	336107	75003678	5	0.00246183	6.35e-32	ukb-a-248	Body mass index (BMI) || id:ukb-a-248	TRUE	reported	igd	2	TRUE	NA	NA	59851	113154
107	rs2318543	G	A	G	A	-0.0194021	-0.0183997	0.782495	NA	FALSE	FALSE	FALSE	ieu-a-1188	4	67803263	0.0095	173005	0.0533802	Major Depressive Disorder || id:ieu-a-1188	Major Depressive Disorder	Major Depressive Disorder || ||	TRUE	igd	NA	NA	NA	NA	NA	NA	NA	336107	67803263	4	0.00292162	3.12e-11	ukb-a-248	Body mass index (BMI) || id:ukb-a-248	TRUE	reported	igd	2	TRUE	NA	NA	59851	113154
108	rs2384054	C	T	C	T	0.0350265	0.00439966	0.489674	NA	FALSE	FALSE	FALSE	ieu-a-1188	2	25156773	0.0079	173005	0.578901	Major Depressive Disorder || id:ieu-a-1188	Major Depressive Disorder	Major Depressive Disorder || ||	TRUE	igd	NA	NA	NA	NA	NA	NA	NA	336107	25156773	2	0.00240007	3.18e-48	ukb-a-248	Body mass index (BMI) || id:ukb-a-248	TRUE	reported	igd	2	TRUE	NA	NA	59851	113154
109	rs2398861	G	A	G	A	0.0220894	0.0213973	0.256599	NA	FALSE	FALSE	FALSE	ieu-a-1188	9	96430747	0.009	173005	0.0178599	Major Depressive Disorder || id:ieu-a-1188	Major Depressive Disorder	Major Depressive Disorder || ||	TRUE	igd	NA	NA	NA	NA	NA	NA	NA	336107	96430747	9	0.0027614	1.25e-15	ukb-a-248	Body mass index (BMI) || id:ukb-a-248	TRUE	reported	igd	2	TRUE	NA	NA	59851	113154
110	rs241460	G	A	G	A	-0.0205388	-0.00479847	0.68187	NA	FALSE	FALSE	FALSE	ieu-a-1188	1	49782772	0.0085	173005	0.569101	Major Depressive Disorder || id:ieu-a-1188	Major Depressive Disorder	Major Depressive Disorder || ||	TRUE	igd	NA	NA	NA	NA	NA	NA	NA	336107	49782772	1	0.00257525	1.52e-15	ukb-a-248	Body mass index (BMI) || id:ukb-a-248	TRUE	reported	igd	2	TRUE	NA	NA	59851	113154
111	rs2425857	G	A	G	A	-0.0135947	-0.0199007	0.554635	NA	FALSE	FALSE	FALSE	ieu-a-1188	20	44914134	0.0079	173005	0.01243	Major Depressive Disorder || id:ieu-a-1188	Major Depressive Disorder	Major Depressive Disorder || ||	TRUE	igd	NA	NA	NA	NA	NA	NA	NA	336107	44914134	20	0.00241624	1.84e-08	ukb-a-248	Body mass index (BMI) || id:ukb-a-248	TRUE	reported	igd	2	TRUE	NA	NA	59851	113154
112	rs2439823	G	A	G	A	0.0216364	0.00060018	0.547705	NA	FALSE	FALSE	FALSE	ieu-a-1188	10	99778226	0.008	173005	0.9444	Major Depressive Disorder || id:ieu-a-1188	Major Depressive Disorder	Major Depressive Disorder || ||	TRUE	igd	NA	NA	NA	NA	NA	NA	NA	336107	99778226	10	0.00241939	3.81e-19	ukb-a-248	Body mass index (BMI) || id:ukb-a-248	TRUE	reported	igd	2	TRUE	NA	NA	59851	113154
114	rs2450445	A	G	A	G	-0.0153656	-0.016597	0.323973	NA	FALSE	FALSE	FALSE	ieu-a-1188	10	93038530	0.0085	173005	0.0495199	Major Depressive Disorder || id:ieu-a-1188	Major Depressive Disorder	Major Depressive Disorder || ||	TRUE	igd	NA	NA	NA	NA	NA	NA	NA	336107	93038530	10	0.00256262	2.02e-09	ukb-a-248	Body mass index (BMI) || id:ukb-a-248	TRUE	reported	igd	2	TRUE	NA	NA	59851	113154
115	rs245775	G	A	G	A	0.0203304	0.00569619	0.728826	NA	FALSE	FALSE	FALSE	ieu-a-1188	5	170532105	0.0089	173005	0.522801	Major Depressive Disorder || id:ieu-a-1188	Major Depressive Disorder	Major Depressive Disorder || ||	TRUE	igd	NA	NA	NA	NA	NA	NA	NA	336107	170532105	5	0.0027049	5.65e-14	ukb-a-248	Body mass index (BMI) || id:ukb-a-248	TRUE	reported	igd	2	TRUE	NA	NA	59851	113154
116	rs2470392	C	T	C	T	0.0145453	0.00920221	0.287428	NA	FALSE	FALSE	FALSE	ieu-a-1188	12	2155430	0.0086	173005	0.288	Major Depressive Disorder || id:ieu-a-1188	Major Depressive Disorder	Major Depressive Disorder || ||	TRUE	igd	NA	NA	NA	NA	NA	NA	NA	336107	2155430	12	0.00265977	4.54e-08	ukb-a-248	Body mass index (BMI) || id:ukb-a-248	TRUE	reported	igd	2	TRUE	NA	NA	59851	113154
117	rs2474898	T	C	T	C	0.0146104	-0.00889948	0.345803	NA	FALSE	FALSE	FALSE	ieu-a-1188	6	51769245	0.0083	173005	0.2807	Major Depressive Disorder || id:ieu-a-1188	Major Depressive Disorder	Major Depressive Disorder || ||	TRUE	igd	NA	NA	NA	NA	NA	NA	NA	336107	51769245	6	0.00252319	7.03e-09	ukb-a-248	Body mass index (BMI) || id:ukb-a-248	TRUE	reported	igd	2	TRUE	NA	NA	59851	113154
118	rs2482704	T	G	T	G	-0.0138253	-0.00729656	0.423422	NA	FALSE	FALSE	FALSE	ieu-a-1188	9	94182363	0.008	173005	0.365	Major Depressive Disorder || id:ieu-a-1188	Major Depressive Disorder	Major Depressive Disorder || ||	TRUE	igd	NA	NA	NA	NA	NA	NA	NA	336107	94182363	9	0.00243157	1.3e-08	ukb-a-248	Body mass index (BMI) || id:ukb-a-248	TRUE	reported	igd	2	TRUE	NA	NA	59851	113154
120	rs2616192	T	G	T	G	0.0140763	0.0194006	0.67249	NA	FALSE	FALSE	FALSE	ieu-a-1188	8	20668624	0.0084	173005	0.0213201	Major Depressive Disorder || id:ieu-a-1188	Major Depressive Disorder	Major Depressive Disorder || ||	TRUE	igd	NA	NA	NA	NA	NA	NA	NA	336107	20668624	8	0.00257234	4.45e-08	ukb-a-248	Body mass index (BMI) || id:ukb-a-248	TRUE	reported	igd	2	TRUE	NA	NA	59851	113154
121	rs2678204	G	T	G	T	0.0280873	0.016902	0.341813	NA	FALSE	FALSE	FALSE	ieu-a-1188	1	201800511	0.0084	173005	0.0438299	Major Depressive Disorder || id:ieu-a-1188	Major Depressive Disorder	Major Depressive Disorder || ||	TRUE	igd	NA	NA	NA	NA	NA	NA	NA	336107	201800511	1	0.00253578	1.65e-28	ukb-a-248	Body mass index (BMI) || id:ukb-a-248	TRUE	reported	igd	2	TRUE	NA	NA	59851	113154
122	rs2711111	G	A	G	A	-0.0147156	0.0122042	0.565043	NA	FALSE	FALSE	FALSE	ieu-a-1188	7	24529055	0.0084	173005	0.145	Major Depressive Disorder || id:ieu-a-1188	Major Depressive Disorder	Major Depressive Disorder || ||	TRUE	igd	NA	NA	NA	NA	NA	NA	NA	336107	24529055	7	0.00245734	2.12e-09	ukb-a-248	Body mass index (BMI) || id:ukb-a-248	TRUE	reported	igd	2	TRUE	NA	NA	59851	113154
123	rs2725371	G	A	G	A	-0.0180883	-0.00679685	0.696308	NA	FALSE	FALSE	FALSE	ieu-a-1188	8	30854033	0.0087	173005	0.4286	Major Depressive Disorder || id:ieu-a-1188	Major Depressive Disorder	Major Depressive Disorder || ||	TRUE	igd	NA	NA	NA	NA	NA	NA	NA	336107	30854033	8	0.00262057	5.12e-12	ukb-a-248	Body mass index (BMI) || id:ukb-a-248	TRUE	reported	igd	2	TRUE	NA	NA	59851	113154
124	rs273505	C	T	C	T	0.0188626	0.002002	0.419906	NA	FALSE	FALSE	FALSE	ieu-a-1188	19	18217147	0.0084	173005	0.8126	Major Depressive Disorder || id:ieu-a-1188	Major Depressive Disorder	Major Depressive Disorder || ||	TRUE	igd	NA	NA	NA	NA	NA	NA	NA	336107	18217147	19	0.00243413	9.27e-15	ukb-a-248	Body mass index (BMI) || id:ukb-a-248	TRUE	reported	igd	2	TRUE	NA	NA	59851	113154
125	rs28447555	T	C	T	C	0.0185076	-0.0138049	0.180987	NA	FALSE	FALSE	FALSE	ieu-a-1188	3	107385668	0.0105	173005	0.1863	Major Depressive Disorder || id:ieu-a-1188	Major Depressive Disorder	Major Depressive Disorder || ||	TRUE	igd	NA	NA	NA	NA	NA	NA	NA	336107	107385668	3	0.00312798	3.29e-09	ukb-a-248	Body mass index (BMI) || id:ukb-a-248	TRUE	reported	igd	2	TRUE	NA	NA	59851	113154
126	rs28489620	A	G	A	G	-0.0147327	-0.00549507	0.290982	NA	FALSE	FALSE	FALSE	ieu-a-1188	22	41804716	0.009	173005	0.5362	Major Depressive Disorder || id:ieu-a-1188	Major Depressive Disorder	Major Depressive Disorder || ||	TRUE	igd	NA	NA	NA	NA	NA	NA	NA	336107	41804716	22	0.0026634	3.18e-08	ukb-a-248	Body mass index (BMI) || id:ukb-a-248	TRUE	reported	igd	2	TRUE	NA	NA	59851	113154
127	rs2861685	C	T	C	T	-0.017647	0.00190181	0.411371	NA	FALSE	FALSE	FALSE	ieu-a-1188	2	67837553	0.0081	173005	0.8126	Major Depressive Disorder || id:ieu-a-1188	Major Depressive Disorder	Major Depressive Disorder || ||	TRUE	igd	NA	NA	NA	NA	NA	NA	NA	336107	67837553	2	0.00243763	4.52e-13	ukb-a-248	Body mass index (BMI) || id:ukb-a-248	TRUE	reported	igd	2	TRUE	NA	NA	59851	113154
129	rs2962082	A	G	A	G	-0.0135377	-0.0160989	0.482549	NA	FALSE	FALSE	FALSE	ieu-a-1188	16	62816628	0.0079	173005	0.0423701	Major Depressive Disorder || id:ieu-a-1188	Major Depressive Disorder	Major Depressive Disorder || ||	TRUE	igd	NA	NA	NA	NA	NA	NA	NA	336107	62816628	16	0.00240754	1.88e-08	ukb-a-248	Body mass index (BMI) || id:ukb-a-248	TRUE	reported	igd	2	TRUE	NA	NA	59851	113154
130	rs2975693	C	T	C	T	0.0238256	-0.0057037	0.109281	NA	FALSE	FALSE	FALSE	ieu-a-1188	8	10114474	0.0129	173005	0.6612	Major Depressive Disorder || id:ieu-a-1188	Major Depressive Disorder	Major Depressive Disorder || ||	TRUE	igd	NA	NA	NA	NA	NA	NA	NA	336107	10114474	8	0.0038753	7.85e-10	ukb-a-248	Body mass index (BMI) || id:ukb-a-248	TRUE	reported	igd	2	TRUE	NA	NA	59851	113154
131	rs34045288	T	C	T	C	0.0259978	-0.00569619	0.335903	NA	FALSE	FALSE	FALSE	ieu-a-1188	6	40369081	0.0084	173005	0.4953	Major Depressive Disorder || id:ieu-a-1188	Major Depressive Disorder	Major Depressive Disorder || ||	TRUE	igd	NA	NA	NA	NA	NA	NA	NA	336107	40369081	6	0.00254511	1.72e-24	ukb-a-248	Body mass index (BMI) || id:ukb-a-248	TRUE	reported	igd	2	TRUE	NA	NA	59851	113154
132	rs34095326	A	G	A	G	-0.0244429	-0.0159973	0.114134	NA	FALSE	FALSE	FALSE	ieu-a-1188	19	45395844	0.014	173005	0.254	Major Depressive Disorder || id:ieu-a-1188	Major Depressive Disorder	Major Depressive Disorder || ||	TRUE	igd	NA	NA	NA	NA	NA	NA	NA	336107	45395844	19	0.00379235	1.16e-10	ukb-a-248	Body mass index (BMI) || id:ukb-a-248	TRUE	reported	igd	2	TRUE	NA	NA	59851	113154
133	rs34236292	T	G	T	G	-0.0140997	-0.00280393	0.32772	NA	FALSE	FALSE	FALSE	ieu-a-1188	4	140786038	0.0085	173005	0.745399	Major Depressive Disorder || id:ieu-a-1188	Major Depressive Disorder	Major Depressive Disorder || ||	TRUE	igd	NA	NA	NA	NA	NA	NA	NA	336107	140786038	4	0.002567	3.96e-08	ukb-a-248	Body mass index (BMI) || id:ukb-a-248	TRUE	reported	igd	2	TRUE	NA	NA	59851	113154
135	rs34373881	A	G	A	G	-0.0168863	-0.00220242	0.278276	NA	FALSE	FALSE	FALSE	ieu-a-1188	3	20432033	0.0088	173005	0.7985	Major Depressive Disorder || id:ieu-a-1188	Major Depressive Disorder	Major Depressive Disorder || ||	TRUE	igd	NA	NA	NA	NA	NA	NA	NA	336107	20432033	3	0.00268678	3.28e-10	ukb-a-248	Body mass index (BMI) || id:ukb-a-248	TRUE	reported	igd	2	TRUE	NA	NA	59851	113154
136	rs34774377	C	T	C	T	-0.0208434	0.00150113	0.120337	NA	FALSE	FALSE	FALSE	ieu-a-1188	5	167001890	0.0134	173005	0.9113	Major Depressive Disorder || id:ieu-a-1188	Major Depressive Disorder	Major Depressive Disorder || ||	TRUE	igd	NA	NA	NA	NA	NA	NA	NA	336107	167001890	5	0.00369099	1.63e-08	ukb-a-248	Body mass index (BMI) || id:ukb-a-248	TRUE	reported	igd	2	TRUE	NA	NA	59851	113154
137	rs34811474	A	G	A	G	-0.0305977	-0.00439966	0.231875	NA	FALSE	FALSE	FALSE	ieu-a-1188	4	25408838	0.0097	173005	0.6485	Major Depressive Disorder || id:ieu-a-1188	Major Depressive Disorder	Major Depressive Disorder || ||	TRUE	igd	NA	NA	NA	NA	NA	NA	NA	336107	25408838	4	0.00284335	5.3e-27	ukb-a-248	Body mass index (BMI) || id:ukb-a-248	TRUE	reported	igd	2	TRUE	NA	NA	59851	113154
138	rs34966008	T	C	T	C	-0.0199158	0.0057037	0.408148	NA	FALSE	FALSE	FALSE	ieu-a-1188	17	34919623	0.008	173005	0.475	Major Depressive Disorder || id:ieu-a-1188	Major Depressive Disorder	Major Depressive Disorder || ||	TRUE	igd	NA	NA	NA	NA	NA	NA	NA	336107	34919623	17	0.00244306	3.59e-16	ukb-a-248	Body mass index (BMI) || id:ukb-a-248	TRUE	reported	igd	2	TRUE	NA	NA	59851	113154
140	rs35193668	T	C	T	C	-0.0166761	-0.0041988	0.361915	NA	FALSE	FALSE	FALSE	ieu-a-1188	13	33092929	0.0082	173005	0.6064	Major Depressive Disorder || id:ieu-a-1188	Major Depressive Disorder	Major Depressive Disorder || ||	TRUE	igd	NA	NA	NA	NA	NA	NA	NA	336107	33092929	13	0.00249998	2.55e-11	ukb-a-248	Body mass index (BMI) || id:ukb-a-248	TRUE	reported	igd	2	TRUE	NA	NA	59851	113154
141	rs35483388	T	C	T	C	0.0140802	-0.00559563	0.379617	NA	FALSE	FALSE	FALSE	ieu-a-1188	11	122545146	0.0082	173005	0.4978	Major Depressive Disorder || id:ieu-a-1188	Major Depressive Disorder	Major Depressive Disorder || ||	TRUE	igd	NA	NA	NA	NA	NA	NA	NA	336107	122545146	11	0.00248601	1.48e-08	ukb-a-248	Body mass index (BMI) || id:ukb-a-248	TRUE	reported	igd	2	TRUE	NA	NA	59851	113154
142	rs35626515	A	C	A	C	0.0265699	-0.00910129	0.407965	NA	FALSE	FALSE	FALSE	ieu-a-1188	16	28649651	0.0082	173005	0.2659	Major Depressive Disorder || id:ieu-a-1188	Major Depressive Disorder	Major Depressive Disorder || ||	TRUE	igd	NA	NA	NA	NA	NA	NA	NA	336107	28649651	16	0.00244547	1.71e-27	ukb-a-248	Body mass index (BMI) || id:ukb-a-248	TRUE	reported	igd	2	TRUE	NA	NA	59851	113154
143	rs35722922	G	A	G	A	-0.0164622	0.00190181	0.385007	NA	FALSE	FALSE	FALSE	ieu-a-1188	2	47002226	0.0082	173005	0.8161	Major Depressive Disorder || id:ieu-a-1188	Major Depressive Disorder	Major Depressive Disorder || ||	TRUE	igd	NA	NA	NA	NA	NA	NA	NA	336107	47002226	2	0.00247822	3.08e-11	ukb-a-248	Body mass index (BMI) || id:ukb-a-248	TRUE	reported	igd	2	TRUE	NA	NA	59851	113154
144	rs357501	A	G	A	G	0.0154044	0.00880116	0.377514	NA	FALSE	FALSE	FALSE	ieu-a-1188	3	153953440	0.0082	173005	0.2815	Major Depressive Disorder || id:ieu-a-1188	Major Depressive Disorder	Major Depressive Disorder || ||	TRUE	igd	NA	NA	NA	NA	NA	NA	NA	336107	153953440	3	0.00249087	6.24e-10	ukb-a-248	Body mass index (BMI) || id:ukb-a-248	TRUE	reported	igd	2	TRUE	NA	NA	59851	113154
145	rs35851183	G	A	G	A	0.0167614	-0.00279609	0.357777	NA	FALSE	FALSE	FALSE	ieu-a-1188	4	80717182	0.0083	173005	0.735501	Major Depressive Disorder || id:ieu-a-1188	Major Depressive Disorder	Major Depressive Disorder || ||	TRUE	igd	NA	NA	NA	NA	NA	NA	NA	336107	80717182	4	0.00250852	2.36e-11	ukb-a-248	Body mass index (BMI) || id:ukb-a-248	TRUE	reported	igd	2	TRUE	NA	NA	59851	113154
146	rs35882248	T	C	T	C	0.0192316	-0.00680309	0.314642	NA	FALSE	FALSE	FALSE	ieu-a-1188	2	230627955	0.0085	173005	0.4206	Major Depressive Disorder || id:ieu-a-1188	Major Depressive Disorder	Major Depressive Disorder || ||	TRUE	igd	NA	NA	NA	NA	NA	NA	NA	336107	230627955	2	0.00258946	1.11e-13	ukb-a-248	Body mass index (BMI) || id:ukb-a-248	TRUE	reported	igd	2	TRUE	NA	NA	59851	113154
147	rs36007635	A	G	A	G	-0.0200004	-0.0151035	0.138403	NA	FALSE	FALSE	FALSE	ieu-a-1188	6	163009335	0.0115	173005	0.1895	Major Depressive Disorder || id:ieu-a-1188	Major Depressive Disorder	Major Depressive Disorder || ||	TRUE	igd	NA	NA	NA	NA	NA	NA	NA	336107	163009335	6	0.00348146	9.21e-09	ukb-a-248	Body mass index (BMI) || id:ukb-a-248	TRUE	reported	igd	2	TRUE	NA	NA	59851	113154
148	rs362307	T	C	T	C	0.0313537	0.0254046	0.0760278	NA	FALSE	FALSE	FALSE	ieu-a-1188	4	3241845	0.0153	173005	0.0956709	Major Depressive Disorder || id:ieu-a-1188	Major Depressive Disorder	Major Depressive Disorder || ||	TRUE	igd	NA	NA	NA	NA	NA	NA	NA	336107	3241845	4	0.00458157	7.74e-12	ukb-a-248	Body mass index (BMI) || id:ukb-a-248	TRUE	reported	igd	2	TRUE	NA	NA	59851	113154
149	rs3759584	C	T	C	T	-0.0165842	0.0206007	0.361958	NA	FALSE	FALSE	FALSE	ieu-a-1188	14	103990799	0.0083	173005	0.01344	Major Depressive Disorder || id:ieu-a-1188	Major Depressive Disorder	Major Depressive Disorder || ||	TRUE	igd	NA	NA	NA	NA	NA	NA	NA	336107	103990799	14	0.00251394	4.2e-11	ukb-a-248	Body mass index (BMI) || id:ukb-a-248	TRUE	reported	igd	2	TRUE	NA	NA	59851	113154
150	rs3802858	C	T	C	T	-0.0164713	0.00190181	0.427488	NA	FALSE	FALSE	FALSE	ieu-a-1188	11	115078492	0.008	173005	0.8107	Major Depressive Disorder || id:ieu-a-1188	Major Depressive Disorder	Major Depressive Disorder || ||	TRUE	igd	NA	NA	NA	NA	NA	NA	NA	336107	115078492	11	0.00243005	1.22e-11	ukb-a-248	Body mass index (BMI) || id:ukb-a-248	TRUE	reported	igd	2	TRUE	NA	NA	59851	113154
151	rs3803286	G	A	G	A	-0.0207912	-0.00529595	0.666379	NA	FALSE	FALSE	FALSE	ieu-a-1188	14	103246470	0.0083	173005	0.527	Major Depressive Disorder || id:ieu-a-1188	Major Depressive Disorder	Major Depressive Disorder || ||	TRUE	igd	NA	NA	NA	NA	NA	NA	NA	336107	103246470	14	0.00254468	3.08e-16	ukb-a-248	Body mass index (BMI) || id:ukb-a-248	TRUE	reported	igd	2	TRUE	NA	NA	59851	113154
152	rs3810291	A	G	A	G	0.029685	-0.00399798	0.677478	NA	FALSE	FALSE	FALSE	ieu-a-1188	19	47569003	0.0087	173005	0.6438	Major Depressive Disorder || id:ieu-a-1188	Major Depressive Disorder	Major Depressive Disorder || ||	TRUE	igd	NA	NA	NA	NA	NA	NA	NA	336107	47569003	19	0.00256755	6.54e-31	ukb-a-248	Body mass index (BMI) || id:ukb-a-248	TRUE	reported	igd	2	TRUE	NA	NA	59851	113154
153	rs3843540	C	T	C	T	-0.0241729	-0.0217028	0.148581	NA	FALSE	FALSE	FALSE	ieu-a-1188	7	99126640	0.0126	173005	0.0843898	Major Depressive Disorder || id:ieu-a-1188	Major Depressive Disorder	Major Depressive Disorder || ||	TRUE	igd	NA	NA	NA	NA	NA	NA	NA	336107	99126640	7	0.00338227	8.89e-13	ukb-a-248	Body mass index (BMI) || id:ukb-a-248	TRUE	reported	igd	2	TRUE	NA	NA	59851	113154
155	rs3861879	G	A	G	A	0.0137348	0.00230265	0.43683	NA	FALSE	FALSE	FALSE	ieu-a-1188	9	129464856	0.008	173005	0.7712	Major Depressive Disorder || id:ieu-a-1188	Major Depressive Disorder	Major Depressive Disorder || ||	TRUE	igd	NA	NA	NA	NA	NA	NA	NA	336107	129464856	9	0.00243136	1.62e-08	ukb-a-248	Body mass index (BMI) || id:ukb-a-248	TRUE	reported	igd	2	TRUE	NA	NA	59851	113154
156	rs3897102	T	C	T	C	0.0147261	-0.00470103	0.412248	NA	FALSE	FALSE	FALSE	ieu-a-1188	12	123492112	0.0084	173005	0.578599	Major Depressive Disorder || id:ieu-a-1188	Major Depressive Disorder	Major Depressive Disorder || ||	TRUE	igd	NA	NA	NA	NA	NA	NA	NA	336107	123492112	12	0.00245956	2.14e-09	ukb-a-248	Body mass index (BMI) || id:ukb-a-248	TRUE	reported	igd	2	TRUE	NA	NA	59851	113154
157	rs390192	G	A	G	A	-0.0154416	-0.00430074	0.522445	NA	FALSE	FALSE	FALSE	ieu-a-1188	6	83359135	0.008	173005	0.5903	Major Depressive Disorder || id:ieu-a-1188	Major Depressive Disorder	Major Depressive Disorder || ||	TRUE	igd	NA	NA	NA	NA	NA	NA	NA	336107	83359135	6	0.00242065	1.78e-10	ukb-a-248	Body mass index (BMI) || id:ukb-a-248	TRUE	reported	igd	2	TRUE	NA	NA	59851	113154
159	rs4246657	T	C	T	C	0.0170056	0.00350385	0.340914	NA	FALSE	FALSE	FALSE	ieu-a-1188	2	229006134	0.0083	173005	0.673101	Major Depressive Disorder || id:ieu-a-1188	Major Depressive Disorder	Major Depressive Disorder || ||	TRUE	igd	NA	NA	NA	NA	NA	NA	NA	336107	229006134	2	0.00253421	1.94e-11	ukb-a-248	Body mass index (BMI) || id:ukb-a-248	TRUE	reported	igd	2	TRUE	NA	NA	59851	113154
160	rs4261944	G	T	G	T	0.0154894	-0.00159872	0.362956	NA	FALSE	FALSE	FALSE	ieu-a-1188	4	31003636	0.0083	173005	0.8424	Major Depressive Disorder || id:ieu-a-1188	Major Depressive Disorder	Major Depressive Disorder || ||	TRUE	igd	NA	NA	NA	NA	NA	NA	NA	336107	31003636	4	0.00250441	6.22e-10	ukb-a-248	Body mass index (BMI) || id:ukb-a-248	TRUE	reported	igd	2	TRUE	NA	NA	59851	113154
161	rs4402589	G	T	G	T	0.0291524	-0.0172012	0.55278	NA	FALSE	FALSE	FALSE	ieu-a-1188	16	29954654	0.0081	173005	0.03298	Major Depressive Disorder || id:ieu-a-1188	Major Depressive Disorder	Major Depressive Disorder || ||	TRUE	igd	NA	NA	NA	NA	NA	NA	NA	336107	29954654	16	0.00241668	1.68e-33	ukb-a-248	Body mass index (BMI) || id:ukb-a-248	TRUE	reported	igd	2	TRUE	NA	NA	59851	113154
162	rs4467770	A	G	A	G	0.0156691	-0.0149005	0.730668	NA	FALSE	FALSE	FALSE	ieu-a-1188	6	12086826	0.0089	173005	0.0937605	Major Depressive Disorder || id:ieu-a-1188	Major Depressive Disorder	Major Depressive Disorder || ||	TRUE	igd	NA	NA	NA	NA	NA	NA	NA	336107	12086826	6	0.00271693	8.07e-09	ukb-a-248	Body mass index (BMI) || id:ukb-a-248	TRUE	reported	igd	2	TRUE	NA	NA	59851	113154
163	rs4474229	A	G	A	G	-0.0158775	-0.0075988	0.372338	NA	FALSE	FALSE	FALSE	ieu-a-1188	1	195037001	0.0081	173005	0.3503	Major Depressive Disorder || id:ieu-a-1188	Major Depressive Disorder	Major Depressive Disorder || ||	TRUE	igd	NA	NA	NA	NA	NA	NA	NA	336107	195037001	1	0.00248334	1.62e-10	ukb-a-248	Body mass index (BMI) || id:ukb-a-248	TRUE	reported	igd	2	TRUE	NA	NA	59851	113154
164	rs4482463	A	C	A	C	-0.0340855	0.0204985	0.924181	NA	FALSE	FALSE	FALSE	ieu-a-1188	2	205375909	0.0147	173005	0.1624	Major Depressive Disorder || id:ieu-a-1188	Major Depressive Disorder	Major Depressive Disorder || ||	TRUE	igd	NA	NA	NA	NA	NA	NA	NA	336107	205375909	2	0.00454517	6.43e-14	ukb-a-248	Body mass index (BMI) || id:ukb-a-248	TRUE	reported	igd	2	TRUE	NA	NA	59851	113154
165	rs4502882	T	C	T	C	-0.0147181	-0.0199986	0.656893	NA	FALSE	FALSE	FALSE	ieu-a-1188	5	153093998	0.0083	173005	0.0163301	Major Depressive Disorder || id:ieu-a-1188	Major Depressive Disorder	Major Depressive Disorder || ||	TRUE	igd	NA	NA	NA	NA	NA	NA	NA	336107	153093998	5	0.0025291	5.91e-09	ukb-a-248	Body mass index (BMI) || id:ukb-a-248	TRUE	reported	igd	2	TRUE	NA	NA	59851	113154
166	rs4595495	G	A	G	A	0.0137384	0.00959589	0.422607	NA	FALSE	FALSE	FALSE	ieu-a-1188	10	53673286	0.008	173005	0.2312	Major Depressive Disorder || id:ieu-a-1188	Major Depressive Disorder	Major Depressive Disorder || ||	TRUE	igd	NA	NA	NA	NA	NA	NA	NA	336107	53673286	10	0.0024356	1.7e-08	ukb-a-248	Body mass index (BMI) || id:ukb-a-248	TRUE	reported	igd	2	TRUE	NA	NA	59851	113154
167	rs4648450	A	C	A	C	-0.0154374	0.0148985	0.466133	NA	FALSE	FALSE	FALSE	ieu-a-1188	1	2723214	0.0083	173005	0.0747705	Major Depressive Disorder || id:ieu-a-1188	Major Depressive Disorder	Major Depressive Disorder || ||	TRUE	igd	NA	NA	NA	NA	NA	NA	NA	336107	2723214	1	0.00242211	1.85e-10	ukb-a-248	Body mass index (BMI) || id:ukb-a-248	TRUE	reported	igd	2	TRUE	NA	NA	59851	113154
168	rs4671328	G	T	G	T	-0.0217722	0.0130042	0.552555	NA	FALSE	FALSE	FALSE	ieu-a-1188	2	58935282	0.0082	173005	0.1144	Major Depressive Disorder || id:ieu-a-1188	Major Depressive Disorder	Major Depressive Disorder || ||	TRUE	igd	NA	NA	NA	NA	NA	NA	NA	336107	58935282	2	0.00243483	3.84e-19	ukb-a-248	Body mass index (BMI) || id:ukb-a-248	TRUE	reported	igd	2	TRUE	NA	NA	59851	113154
169	rs4687770	C	T	C	T	-0.019339	0.00940408	0.133375	NA	FALSE	FALSE	FALSE	ieu-a-1188	3	51755065	0.0116	173005	0.4163	Major Depressive Disorder || id:ieu-a-1188	Major Depressive Disorder	Major Depressive Disorder || ||	TRUE	igd	NA	NA	NA	NA	NA	NA	NA	336107	51755065	3	0.00353549	4.5e-08	ukb-a-248	Body mass index (BMI) || id:ukb-a-248	TRUE	reported	igd	2	TRUE	NA	NA	59851	113154
170	rs4718964	T	G	T	G	0.0145653	0.0126003	0.412194	NA	FALSE	FALSE	FALSE	ieu-a-1188	7	70038969	0.0081	173005	0.1192	Major Depressive Disorder || id:ieu-a-1188	Major Depressive Disorder	Major Depressive Disorder || ||	TRUE	igd	NA	NA	NA	NA	NA	NA	NA	336107	70038969	7	0.00244679	2.64e-09	ukb-a-248	Body mass index (BMI) || id:ukb-a-248	TRUE	reported	igd	2	TRUE	NA	NA	59851	113154
171	rs4757144	A	G	A	G	0.016524	-0.00520351	0.593047	NA	FALSE	FALSE	FALSE	ieu-a-1188	11	13331226	0.0081	173005	0.520701	Major Depressive Disorder || id:ieu-a-1188	Major Depressive Disorder	Major Depressive Disorder || ||	TRUE	igd	NA	NA	NA	NA	NA	NA	NA	336107	13331226	11	0.00244585	1.42e-11	ukb-a-248	Body mass index (BMI) || id:ukb-a-248	TRUE	reported	igd	2	TRUE	NA	NA	59851	113154
173	rs4777541	T	C	T	C	0.0196505	0.00860289	0.765041	NA	FALSE	FALSE	FALSE	ieu-a-1188	15	73082240	0.0095	173005	0.3646	Major Depressive Disorder || id:ieu-a-1188	Major Depressive Disorder	Major Depressive Disorder || ||	TRUE	igd	NA	NA	NA	NA	NA	NA	NA	336107	73082240	15	0.00284642	5.08e-12	ukb-a-248	Body mass index (BMI) || id:ukb-a-248	TRUE	reported	igd	2	TRUE	NA	NA	59851	113154
174	rs4790841	T	C	T	C	-0.0295249	0.00390238	0.154867	NA	FALSE	FALSE	FALSE	ieu-a-1188	17	1835482	0.0113	173005	0.7307	Major Depressive Disorder || id:ieu-a-1188	Major Depressive Disorder	Major Depressive Disorder || ||	TRUE	igd	NA	NA	NA	NA	NA	NA	NA	336107	1835482	17	0.00332942	7.49e-19	ukb-a-248	Body mass index (BMI) || id:ukb-a-248	TRUE	reported	igd	2	TRUE	NA	NA	59851	113154
175	rs4911382	T	C	T	C	0.015559	0.0153023	0.584238	NA	FALSE	FALSE	FALSE	ieu-a-1188	20	32553095	0.008	173005	0.0572796	Major Depressive Disorder || id:ieu-a-1188	Major Depressive Disorder	Major Depressive Disorder || ||	TRUE	igd	NA	NA	NA	NA	NA	NA	NA	336107	32553095	20	0.00244287	1.9e-10	ukb-a-248	Body mass index (BMI) || id:ukb-a-248	TRUE	reported	igd	2	TRUE	NA	NA	59851	113154
176	rs491711	C	A	C	A	-0.0158403	-0.0001	0.310988	NA	FALSE	FALSE	FALSE	ieu-a-1188	11	28742220	0.0087	173005	0.9893	Major Depressive Disorder || id:ieu-a-1188	Major Depressive Disorder	Major Depressive Disorder || ||	TRUE	igd	NA	NA	NA	NA	NA	NA	NA	336107	28742220	11	0.00260937	1.28e-09	ukb-a-248	Body mass index (BMI) || id:ukb-a-248	TRUE	reported	igd	2	TRUE	NA	NA	59851	113154
177	rs4921301	T	C	T	C	-0.0182238	-0.00790113	0.209817	NA	FALSE	FALSE	FALSE	ieu-a-1188	5	159984492	0.0099	173005	0.423	Major Depressive Disorder || id:ieu-a-1188	Major Depressive Disorder	Major Depressive Disorder || ||	TRUE	igd	NA	NA	NA	NA	NA	NA	NA	336107	159984492	5	0.0029841	1.02e-09	ukb-a-248	Body mass index (BMI) || id:ukb-a-248	TRUE	reported	igd	2	TRUE	NA	NA	59851	113154
178	rs4929923	C	T	C	T	0.0173844	0.0133994	0.647328	NA	FALSE	FALSE	FALSE	ieu-a-1188	11	8639200	0.0082	173005	0.1041	Major Depressive Disorder || id:ieu-a-1188	Major Depressive Disorder	Major Depressive Disorder || ||	TRUE	igd	NA	NA	NA	NA	NA	NA	NA	336107	8639200	11	0.00251068	4.39e-12	ukb-a-248	Body mass index (BMI) || id:ukb-a-248	TRUE	reported	igd	2	TRUE	NA	NA	59851	113154
179	rs525101	C	T	C	T	0.0164956	0.0182964	0.371963	NA	FALSE	FALSE	FALSE	ieu-a-1188	13	111969728	0.0084	173005	0.0290302	Major Depressive Disorder || id:ieu-a-1188	Major Depressive Disorder	Major Depressive Disorder || ||	TRUE	igd	NA	NA	NA	NA	NA	NA	NA	336107	111969728	13	0.00249029	3.5e-11	ukb-a-248	Body mass index (BMI) || id:ukb-a-248	TRUE	reported	igd	2	TRUE	NA	NA	59851	113154
180	rs539515	C	A	C	A	0.0474871	0.0111014	0.207529	NA	FALSE	FALSE	FALSE	ieu-a-1188	1	177889025	0.0098	173005	0.2578	Major Depressive Disorder || id:ieu-a-1188	Major Depressive Disorder	Major Depressive Disorder || ||	TRUE	igd	NA	NA	NA	NA	NA	NA	NA	336107	177889025	1	0.00295985	6.64e-58	ukb-a-248	Body mass index (BMI) || id:ukb-a-248	TRUE	reported	igd	2	TRUE	NA	NA	59851	113154
182	rs55689274	A	G	A	G	-0.0148341	0.00630011	0.285711	NA	FALSE	FALSE	FALSE	ieu-a-1188	15	47758909	0.0088	173005	0.4685	Major Depressive Disorder || id:ieu-a-1188	Major Depressive Disorder	Major Depressive Disorder || ||	TRUE	igd	NA	NA	NA	NA	NA	NA	NA	336107	47758909	15	0.00266266	2.53e-08	ukb-a-248	Body mass index (BMI) || id:ukb-a-248	TRUE	reported	igd	2	TRUE	NA	NA	59851	113154
183	rs55726687	A	G	A	G	0.0238631	0.00079968	0.211138	NA	FALSE	FALSE	FALSE	ieu-a-1188	12	991306	0.0098	173005	0.9355	Major Depressive Disorder || id:ieu-a-1188	Major Depressive Disorder	Major Depressive Disorder || ||	TRUE	igd	NA	NA	NA	NA	NA	NA	NA	336107	991306	12	0.00294249	5.09e-16	ukb-a-248	Body mass index (BMI) || id:ukb-a-248	TRUE	reported	igd	2	TRUE	NA	NA	59851	113154
185	rs55938344	C	A	C	A	-0.0168213	-0.0217028	0.242702	NA	FALSE	FALSE	FALSE	ieu-a-1188	12	108310327	0.0093	173005	0.0199899	Major Depressive Disorder || id:ieu-a-1188	Major Depressive Disorder	Major Depressive Disorder || ||	TRUE	igd	NA	NA	NA	NA	NA	NA	NA	336107	108310327	12	0.00281823	2.39e-09	ukb-a-248	Body mass index (BMI) || id:ukb-a-248	TRUE	reported	igd	2	TRUE	NA	NA	59851	113154
188	rs56212061	T	C	T	C	-0.0211123	-0.00480151	0.149969	NA	FALSE	FALSE	FALSE	ieu-a-1188	19	19394640	0.0113	173005	0.669599	Major Depressive Disorder || id:ieu-a-1188	Major Depressive Disorder	Major Depressive Disorder || ||	TRUE	igd	NA	NA	NA	NA	NA	NA	NA	336107	19394640	19	0.00337336	3.89e-10	ukb-a-248	Body mass index (BMI) || id:ukb-a-248	TRUE	reported	igd	2	TRUE	NA	NA	59851	113154
190	rs56803094	G	A	G	A	-0.0188821	-0.0243023	0.227111	NA	FALSE	FALSE	FALSE	ieu-a-1188	15	99222509	0.0094	173005	0.00960196	Major Depressive Disorder || id:ieu-a-1188	Major Depressive Disorder	Major Depressive Disorder || ||	TRUE	igd	NA	NA	NA	NA	NA	NA	NA	336107	99222509	15	0.00287406	5.04e-11	ukb-a-248	Body mass index (BMI) || id:ukb-a-248	TRUE	reported	igd	2	TRUE	NA	NA	59851	113154
191	rs57636386	C	T	C	T	-0.0427651	0.0313978	0.0834151	NA	FALSE	FALSE	FALSE	ieu-a-1188	18	58048295	0.0157	173005	0.0451502	Major Depressive Disorder || id:ieu-a-1188	Major Depressive Disorder	Major Depressive Disorder || ||	TRUE	igd	NA	NA	NA	NA	NA	NA	NA	336107	58048295	18	0.00435306	8.92e-23	ukb-a-248	Body mass index (BMI) || id:ukb-a-248	TRUE	reported	igd	2	TRUE	NA	NA	59851	113154
192	rs58862095	T	C	T	C	-0.0243799	-0.0128016	0.419757	NA	FALSE	FALSE	FALSE	ieu-a-1188	7	75114606	0.0086	173005	0.1347	Major Depressive Disorder || id:ieu-a-1188	Major Depressive Disorder	Major Depressive Disorder || ||	TRUE	igd	TRUE	rs58862095	rs28535171	T	C	T	G	336107	75081418	7	0.00243968	1.65e-23	ukb-a-248	Body mass index (BMI) || id:ukb-a-248	TRUE	reported	igd	2	TRUE	NA	NA	59851	113154
193	rs588660	A	G	A	G	0.0183012	-0.00810274	0.585856	NA	FALSE	FALSE	FALSE	ieu-a-1188	1	96886604	0.008	173005	0.3139	Major Depressive Disorder || id:ieu-a-1188	Major Depressive Disorder	Major Depressive Disorder || ||	TRUE	igd	NA	NA	NA	NA	NA	NA	NA	336107	96886604	1	0.00244095	6.52e-14	ukb-a-248	Body mass index (BMI) || id:ukb-a-248	TRUE	reported	igd	2	TRUE	NA	NA	59851	113154
194	rs59104534	T	C	T	C	0.0149782	-0.00709511	0.301112	NA	FALSE	FALSE	FALSE	ieu-a-1188	8	25666169	0.0087	173005	0.4131	Major Depressive Disorder || id:ieu-a-1188	Major Depressive Disorder	Major Depressive Disorder || ||	TRUE	igd	NA	NA	NA	NA	NA	NA	NA	336107	25666169	8	0.00262903	1.22e-08	ukb-a-248	Body mass index (BMI) || id:ukb-a-248	TRUE	reported	igd	2	TRUE	NA	NA	59851	113154
195	rs5995843	G	A	G	A	-0.0174411	0.0151035	0.348993	NA	FALSE	FALSE	FALSE	ieu-a-1188	22	40697377	0.0082	173005	0.0658097	Major Depressive Disorder || id:ieu-a-1188	Major Depressive Disorder	Major Depressive Disorder || ||	TRUE	igd	NA	NA	NA	NA	NA	NA	NA	336107	40697377	22	0.00251927	4.43e-12	ukb-a-248	Body mass index (BMI) || id:ukb-a-248	TRUE	reported	igd	2	TRUE	NA	NA	59851	113154
196	rs6050446	G	A	G	A	0.0420771	0.0272993	0.966803	NA	FALSE	FALSE	FALSE	ieu-a-1188	20	25195509	0.0234	173005	0.2432	Major Depressive Disorder || id:ieu-a-1188	Major Depressive Disorder	Major Depressive Disorder || ||	TRUE	igd	NA	NA	NA	NA	NA	NA	NA	336107	25195509	20	0.0067598	4.83e-10	ukb-a-248	Body mass index (BMI) || id:ukb-a-248	TRUE	reported	igd	2	TRUE	NA	NA	59851	113154
197	rs60654199	A	C	A	C	0.0312664	-0.0277001	0.0666476	NA	FALSE	FALSE	FALSE	ieu-a-1188	3	141267295	0.018	173005	0.1237	Major Depressive Disorder || id:ieu-a-1188	Major Depressive Disorder	Major Depressive Disorder || ||	TRUE	igd	NA	NA	NA	NA	NA	NA	NA	336107	141267295	3	0.00481001	8.03e-11	ukb-a-248	Body mass index (BMI) || id:ukb-a-248	TRUE	reported	igd	2	TRUE	NA	NA	59851	113154
198	rs60764613	T	G	T	G	0.023587	0.0199987	0.144857	NA	FALSE	FALSE	FALSE	ieu-a-1188	18	1839911	0.0113	173005	0.0752004	Major Depressive Disorder || id:ieu-a-1188	Major Depressive Disorder	Major Depressive Disorder || ||	TRUE	igd	NA	NA	NA	NA	NA	NA	NA	336107	1839911	18	0.00342645	5.84e-12	ukb-a-248	Body mass index (BMI) || id:ukb-a-248	TRUE	reported	igd	2	TRUE	NA	NA	59851	113154
199	rs61813324	T	C	T	C	0.0279187	0.0030952	0.134883	NA	FALSE	FALSE	FALSE	ieu-a-1188	1	156049877	0.0125	173005	0.8044	Major Depressive Disorder || id:ieu-a-1188	Major Depressive Disorder	Major Depressive Disorder || ||	TRUE	igd	NA	NA	NA	NA	NA	NA	NA	336107	156049877	1	0.00356314	4.69e-15	ukb-a-248	Body mass index (BMI) || id:ukb-a-248	TRUE	reported	igd	2	TRUE	NA	NA	59851	113154
200	rs61826867	G	A	G	A	0.0251347	0.00220242	0.109772	NA	FALSE	FALSE	FALSE	ieu-a-1188	1	174377435	0.0125	173005	0.8635	Major Depressive Disorder || id:ieu-a-1188	Major Depressive Disorder	Major Depressive Disorder || ||	TRUE	igd	NA	NA	NA	NA	NA	NA	NA	336107	174377435	1	0.00384169	6.05e-11	ukb-a-248	Body mass index (BMI) || id:ukb-a-248	TRUE	reported	igd	2	TRUE	NA	NA	59851	113154
201	rs61871615	T	C	T	C	-0.0280254	0.0010994	0.0905228	NA	FALSE	FALSE	FALSE	ieu-a-1188	10	102487140	0.0216	173005	0.9605	Major Depressive Disorder || id:ieu-a-1188	Major Depressive Disorder	Major Depressive Disorder || ||	TRUE	igd	NA	NA	NA	NA	NA	NA	NA	336107	102487140	10	0.0043732	1.47e-10	ukb-a-248	Body mass index (BMI) || id:ukb-a-248	TRUE	reported	igd	2	TRUE	NA	NA	59851	113154
202	rs61903695	G	A	G	A	0.0163585	-0.00430074	0.255999	NA	FALSE	FALSE	FALSE	ieu-a-1188	11	89922417	0.0091	173005	0.6393	Major Depressive Disorder || id:ieu-a-1188	Major Depressive Disorder	Major Depressive Disorder || ||	TRUE	igd	NA	NA	NA	NA	NA	NA	NA	336107	89922417	11	0.00275201	2.78e-09	ukb-a-248	Body mass index (BMI) || id:ukb-a-248	TRUE	reported	igd	2	TRUE	NA	NA	59851	113154
203	rs61969510	C	T	C	T	0.0155328	0.0128016	0.284412	NA	FALSE	FALSE	FALSE	ieu-a-1188	13	86484025	0.0088	173005	0.1493	Major Depressive Disorder || id:ieu-a-1188	Major Depressive Disorder	Major Depressive Disorder || ||	TRUE	igd	NA	NA	NA	NA	NA	NA	NA	336107	86484025	13	0.00269504	8.25e-09	ukb-a-248	Body mass index (BMI) || id:ukb-a-248	TRUE	reported	igd	2	TRUE	NA	NA	59851	113154
204	rs62106258	C	T	C	T	-0.0906926	0.00480151	0.0484669	NA	FALSE	FALSE	FALSE	ieu-a-1188	2	417167	0.0199	173005	0.8098	Major Depressive Disorder || id:ieu-a-1188	Major Depressive Disorder	Major Depressive Disorder || ||	TRUE	igd	NA	NA	NA	NA	NA	NA	NA	336107	417167	2	0.0055919	3.93e-59	ukb-a-248	Body mass index (BMI) || id:ukb-a-248	TRUE	reported	igd	2	TRUE	NA	NA	59851	113154
205	rs62147189	G	T	G	T	-0.0170068	0.00080032	0.622	NA	FALSE	FALSE	FALSE	ieu-a-1188	2	86807853	0.0086	173005	0.9251	Major Depressive Disorder || id:ieu-a-1188	Major Depressive Disorder	Major Depressive Disorder || ||	TRUE	igd	NA	NA	NA	NA	NA	NA	NA	336107	86807853	2	0.00251319	1.32e-11	ukb-a-248	Body mass index (BMI) || id:ukb-a-248	TRUE	reported	igd	2	TRUE	NA	NA	59851	113154
206	rs62246314	A	G	A	G	0.0228001	-0.031501	0.101276	NA	FALSE	FALSE	FALSE	ieu-a-1188	3	9504099	0.013	173005	0.0157199	Major Depressive Disorder || id:ieu-a-1188	Major Depressive Disorder	Major Depressive Disorder || ||	TRUE	igd	NA	NA	NA	NA	NA	NA	NA	336107	9504099	3	0.00398064	1.02e-08	ukb-a-248	Body mass index (BMI) || id:ukb-a-248	TRUE	reported	igd	2	TRUE	NA	NA	59851	113154
209	rs6265	T	C	T	C	-0.0402275	0.0218985	0.189726	NA	FALSE	FALSE	FALSE	ieu-a-1188	11	27679916	0.0099	173005	0.0279299	Major Depressive Disorder || id:ieu-a-1188	Major Depressive Disorder	Major Depressive Disorder || ||	TRUE	igd	NA	NA	NA	NA	NA	NA	NA	336107	27679916	11	0.00306191	2.04e-39	ukb-a-248	Body mass index (BMI) || id:ukb-a-248	TRUE	reported	igd	2	TRUE	NA	NA	59851	113154
210	rs6536575	C	T	C	T	0.0140621	0.0208049	0.518496	NA	FALSE	FALSE	FALSE	ieu-a-1188	4	162091639	0.0079	173005	0.00883995	Major Depressive Disorder || id:ieu-a-1188	Major Depressive Disorder	Major Depressive Disorder || ||	TRUE	igd	NA	NA	NA	NA	NA	NA	NA	336107	162091639	4	0.00240451	4.97e-09	ukb-a-248	Body mass index (BMI) || id:ukb-a-248	TRUE	reported	igd	2	TRUE	NA	NA	59851	113154
211	rs6575340	A	G	A	G	0.0228776	0.0166014	0.637416	NA	FALSE	FALSE	FALSE	ieu-a-1188	14	94023972	0.0083	173005	0.0452898	Major Depressive Disorder || id:ieu-a-1188	Major Depressive Disorder	Major Depressive Disorder || ||	TRUE	igd	NA	NA	NA	NA	NA	NA	NA	336107	94023972	14	0.00250397	6.48e-20	ukb-a-248	Body mass index (BMI) || id:ukb-a-248	TRUE	reported	igd	2	TRUE	NA	NA	59851	113154
212	rs6601527	A	C	A	C	-0.0217383	-0.00300451	0.587819	NA	FALSE	FALSE	FALSE	ieu-a-1188	8	10665444	0.0081	173005	0.7147	Major Depressive Disorder || id:ieu-a-1188	Major Depressive Disorder	Major Depressive Disorder || ||	TRUE	igd	NA	NA	NA	NA	NA	NA	NA	336107	10665444	8	0.00244545	6.18e-19	ukb-a-248	Body mass index (BMI) || id:ukb-a-248	TRUE	reported	igd	2	TRUE	NA	NA	59851	113154
213	rs66679256	T	C	T	C	0.0162973	-0.00549507	0.446142	NA	FALSE	FALSE	FALSE	ieu-a-1188	4	18351898	0.008	173005	0.4921	Major Depressive Disorder || id:ieu-a-1188	Major Depressive Disorder	Major Depressive Disorder || ||	TRUE	igd	NA	NA	NA	NA	NA	NA	NA	336107	18351898	4	0.00242165	1.7e-11	ukb-a-248	Body mass index (BMI) || id:ukb-a-248	TRUE	reported	igd	2	TRUE	NA	NA	59851	113154
214	rs6687953	G	A	G	A	0.0158953	0.00609856	0.391351	NA	FALSE	FALSE	FALSE	ieu-a-1188	1	112293512	0.008	173005	0.4453	Major Depressive Disorder || id:ieu-a-1188	Major Depressive Disorder	Major Depressive Disorder || ||	TRUE	igd	NA	NA	NA	NA	NA	NA	NA	336107	112293512	1	0.00246141	1.06e-10	ukb-a-248	Body mass index (BMI) || id:ukb-a-248	TRUE	reported	igd	2	TRUE	NA	NA	59851	113154
215	rs66922415	G	A	G	A	0.0520958	-0.0150955	0.234362	NA	FALSE	FALSE	FALSE	ieu-a-1188	18	57848651	0.0092	173005	0.1011	Major Depressive Disorder || id:ieu-a-1188	Major Depressive Disorder	Major Depressive Disorder || ||	TRUE	igd	NA	NA	NA	NA	NA	NA	NA	336107	57848651	18	0.00283196	1.55e-75	ukb-a-248	Body mass index (BMI) || id:ukb-a-248	TRUE	reported	igd	2	TRUE	NA	NA	59851	113154
216	rs6705567	C	T	C	T	-0.0136224	-0.0106036	0.3788	NA	FALSE	FALSE	FALSE	ieu-a-1188	2	55320173	0.0082	173005	0.1954	Major Depressive Disorder || id:ieu-a-1188	Major Depressive Disorder	Major Depressive Disorder || ||	TRUE	igd	NA	NA	NA	NA	NA	NA	NA	336107	55320173	2	0.00249537	4.79e-08	ukb-a-248	Body mass index (BMI) || id:ukb-a-248	TRUE	reported	igd	2	TRUE	NA	NA	59851	113154
217	rs6722241	C	T	C	T	-0.0201712	-0.0138043	0.270908	NA	FALSE	FALSE	FALSE	ieu-a-1188	2	100803778	0.0091	173005	0.1272	Major Depressive Disorder || id:ieu-a-1188	Major Depressive Disorder	Major Depressive Disorder || ||	TRUE	igd	NA	NA	NA	NA	NA	NA	NA	336107	100803778	2	0.00271361	1.06e-13	ukb-a-248	Body mass index (BMI) || id:ukb-a-248	TRUE	reported	igd	2	TRUE	NA	NA	59851	113154
218	rs6739755	G	A	G	A	-0.0209594	-0.00620074	0.602976	NA	FALSE	FALSE	FALSE	ieu-a-1188	2	59330227	0.0081	173005	0.4475	Major Depressive Disorder || id:ieu-a-1188	Major Depressive Disorder	Major Depressive Disorder || ||	TRUE	igd	NA	NA	NA	NA	NA	NA	NA	336107	59330227	2	0.00246047	1.62e-17	ukb-a-248	Body mass index (BMI) || id:ukb-a-248	TRUE	reported	igd	2	TRUE	NA	NA	59851	113154
219	rs67609008	C	T	C	T	0.0146011	0.0225013	0.283597	NA	FALSE	FALSE	FALSE	ieu-a-1188	10	126640936	0.0094	173005	0.0163799	Major Depressive Disorder || id:ieu-a-1188	Major Depressive Disorder	Major Depressive Disorder || ||	TRUE	igd	NA	NA	NA	NA	NA	NA	NA	336107	126640936	10	0.00267444	4.78e-08	ukb-a-248	Body mass index (BMI) || id:ukb-a-248	TRUE	reported	igd	2	TRUE	NA	NA	59851	113154
221	rs67844506	G	A	G	A	-0.0259162	-0.0125015	0.183242	NA	FALSE	FALSE	FALSE	ieu-a-1188	20	51103807	0.0104	173005	0.2254	Major Depressive Disorder || id:ieu-a-1188	Major Depressive Disorder	Major Depressive Disorder || ||	TRUE	igd	NA	NA	NA	NA	NA	NA	NA	336107	51103807	20	0.0031086	7.65e-17	ukb-a-248	Body mass index (BMI) || id:ukb-a-248	TRUE	reported	igd	2	TRUE	NA	NA	59851	113154
222	rs6789488	C	T	C	T	0.0200094	0.0105959	0.750784	NA	FALSE	FALSE	FALSE	ieu-a-1188	3	136146030	0.0092	173005	0.2481	Major Depressive Disorder || id:ieu-a-1188	Major Depressive Disorder	Major Depressive Disorder || ||	TRUE	igd	NA	NA	NA	NA	NA	NA	NA	336107	136146030	3	0.00277743	5.85e-13	ukb-a-248	Body mass index (BMI) || id:ukb-a-248	TRUE	reported	igd	2	TRUE	NA	NA	59851	113154
223	rs6809307	T	C	T	C	0.0157072	-0.00500249	0.25622	NA	FALSE	FALSE	FALSE	ieu-a-1188	3	156862041	0.0091	173005	0.580301	Major Depressive Disorder || id:ieu-a-1188	Major Depressive Disorder	Major Depressive Disorder || ||	TRUE	igd	NA	NA	NA	NA	NA	NA	NA	336107	156862041	3	0.00276033	1.27e-08	ukb-a-248	Body mass index (BMI) || id:ukb-a-248	TRUE	reported	igd	2	TRUE	NA	NA	59851	113154
224	rs6831020	A	C	A	C	-0.0159366	-0.0170953	0.295229	NA	FALSE	FALSE	FALSE	ieu-a-1188	4	55500226	0.009	173005	0.0573297	Major Depressive Disorder || id:ieu-a-1188	Major Depressive Disorder	Major Depressive Disorder || ||	TRUE	igd	NA	NA	NA	NA	NA	NA	NA	336107	55500226	4	0.00263095	1.39e-09	ukb-a-248	Body mass index (BMI) || id:ukb-a-248	TRUE	reported	igd	2	TRUE	NA	NA	59851	113154
225	rs6861649	C	T	C	T	0.0143476	0.00780034	0.607485	NA	FALSE	FALSE	FALSE	ieu-a-1188	5	50864788	0.0081	173005	0.3357	Major Depressive Disorder || id:ieu-a-1188	Major Depressive Disorder	Major Depressive Disorder || ||	TRUE	igd	NA	NA	NA	NA	NA	NA	NA	336107	50864788	5	0.00246927	6.23e-09	ukb-a-248	Body mass index (BMI) || id:ukb-a-248	TRUE	reported	igd	2	TRUE	NA	NA	59851	113154
226	rs6950388	A	G	A	G	0.0172281	0.0248975	0.795004	NA	FALSE	FALSE	FALSE	ieu-a-1188	7	1270699	0.012	173005	0.0378704	Major Depressive Disorder || id:ieu-a-1188	Major Depressive Disorder	Major Depressive Disorder || ||	TRUE	igd	NA	NA	NA	NA	NA	NA	NA	336107	1270699	7	0.00297615	7.1e-09	ukb-a-248	Body mass index (BMI) || id:ukb-a-248	TRUE	reported	igd	2	TRUE	NA	NA	59851	113154
228	rs7030732	A	C	A	C	-0.0151605	-0.00230265	0.607889	NA	FALSE	FALSE	FALSE	ieu-a-1188	9	124630006	0.0082	173005	0.778901	Major Depressive Disorder || id:ieu-a-1188	Major Depressive Disorder	Major Depressive Disorder || ||	TRUE	igd	NA	NA	NA	NA	NA	NA	NA	336107	124630006	9	0.00245902	7.04e-10	ukb-a-248	Body mass index (BMI) || id:ukb-a-248	TRUE	reported	igd	2	TRUE	NA	NA	59851	113154
229	rs704061	C	T	C	T	0.0158698	0.0208049	0.452703	NA	FALSE	FALSE	FALSE	ieu-a-1188	12	89771903	0.0079	173005	0.00888505	Major Depressive Disorder || id:ieu-a-1188	Major Depressive Disorder	Major Depressive Disorder || ||	TRUE	igd	NA	NA	NA	NA	NA	NA	NA	336107	89771903	12	0.0024138	4.88e-11	ukb-a-248	Body mass index (BMI) || id:ukb-a-248	TRUE	reported	igd	2	TRUE	NA	NA	59851	113154
230	rs7094644	A	G	A	G	0.0152821	-0.00250313	0.674176	NA	FALSE	FALSE	FALSE	ieu-a-1188	10	16773864	0.0086	173005	0.766099	Major Depressive Disorder || id:ieu-a-1188	Major Depressive Disorder	Major Depressive Disorder || ||	TRUE	igd	NA	NA	NA	NA	NA	NA	NA	336107	16773864	10	0.0026106	4.81e-09	ukb-a-248	Body mass index (BMI) || id:ukb-a-248	TRUE	reported	igd	2	TRUE	NA	NA	59851	113154
231	rs7116641	G	T	G	T	0.0244218	-0.00960374	0.316797	NA	FALSE	FALSE	FALSE	ieu-a-1188	11	43696917	0.0085	173005	0.259	Major Depressive Disorder || id:ieu-a-1188	Major Depressive Disorder	Major Depressive Disorder || ||	TRUE	igd	NA	NA	NA	NA	NA	NA	NA	336107	43696917	11	0.00258645	3.67e-21	ukb-a-248	Body mass index (BMI) || id:ukb-a-248	TRUE	reported	igd	2	TRUE	NA	NA	59851	113154
232	rs7124681	A	C	A	C	0.0267462	-0.010505	0.408057	NA	FALSE	FALSE	FALSE	ieu-a-1188	11	47529947	0.008	173005	0.1883	Major Depressive Disorder || id:ieu-a-1188	Major Depressive Disorder	Major Depressive Disorder || ||	TRUE	igd	NA	NA	NA	NA	NA	NA	NA	336107	47529947	11	0.00243997	5.9e-28	ukb-a-248	Body mass index (BMI) || id:ukb-a-248	TRUE	reported	igd	2	TRUE	NA	NA	59851	113154
233	rs7132908	A	G	A	G	0.0285337	0.0102968	0.38392	NA	FALSE	FALSE	FALSE	ieu-a-1188	12	50263148	0.0081	173005	0.2046	Major Depressive Disorder || id:ieu-a-1188	Major Depressive Disorder	Major Depressive Disorder || ||	TRUE	igd	NA	NA	NA	NA	NA	NA	NA	336107	50263148	12	0.0024723	8.27e-31	ukb-a-248	Body mass index (BMI) || id:ukb-a-248	TRUE	reported	igd	2	TRUE	NA	NA	59851	113154
234	rs7138383	A	G	A	G	-0.0213808	-0.00310482	0.253485	NA	FALSE	FALSE	FALSE	ieu-a-1188	12	103724090	0.009	173005	0.7294	Major Depressive Disorder || id:ieu-a-1188	Major Depressive Disorder	Major Depressive Disorder || ||	TRUE	igd	NA	NA	NA	NA	NA	NA	NA	336107	103724090	12	0.0027649	1.05e-14	ukb-a-248	Body mass index (BMI) || id:ukb-a-248	TRUE	reported	igd	2	TRUE	NA	NA	59851	113154
235	rs7141420	T	C	T	C	0.0208148	-0.00160128	0.514078	NA	FALSE	FALSE	FALSE	ieu-a-1188	14	79899454	0.0079	173005	0.8361	Major Depressive Disorder || id:ieu-a-1188	Major Depressive Disorder	Major Depressive Disorder || ||	TRUE	igd	NA	NA	NA	NA	NA	NA	NA	336107	79899454	14	0.00241922	7.74e-18	ukb-a-248	Body mass index (BMI) || id:ukb-a-248	TRUE	reported	igd	2	TRUE	NA	NA	59851	113154
236	rs71495049	A	G	A	G	0.0265499	0.00380276	0.0840305	NA	FALSE	FALSE	FALSE	ieu-a-1188	10	34014435	0.0142	173005	0.7863	Major Depressive Disorder || id:ieu-a-1188	Major Depressive Disorder	Major Depressive Disorder || ||	TRUE	igd	NA	NA	NA	NA	NA	NA	NA	336107	34014435	10	0.00432971	8.69e-10	ukb-a-248	Body mass index (BMI) || id:ukb-a-248	TRUE	reported	igd	2	TRUE	NA	NA	59851	113154
238	rs7183417	T	C	T	C	0.0149003	0.0131038	0.432569	NA	FALSE	FALSE	FALSE	ieu-a-1188	15	46586088	0.008	173005	0.1009	Major Depressive Disorder || id:ieu-a-1188	Major Depressive Disorder	Major Depressive Disorder || ||	TRUE	igd	NA	NA	NA	NA	NA	NA	NA	336107	46586088	15	0.0024276	8.37e-10	ukb-a-248	Body mass index (BMI) || id:ukb-a-248	TRUE	reported	igd	2	TRUE	NA	NA	59851	113154
240	rs7195386	C	T	C	T	-0.0158814	-0.00860289	0.506441	NA	FALSE	FALSE	FALSE	ieu-a-1188	16	24578458	0.0079	173005	0.2745	Major Depressive Disorder || id:ieu-a-1188	Major Depressive Disorder	Major Depressive Disorder || ||	TRUE	igd	NA	NA	NA	NA	NA	NA	NA	336107	24578458	16	0.00240747	4.21e-11	ukb-a-248	Body mass index (BMI) || id:ukb-a-248	TRUE	reported	igd	2	TRUE	NA	NA	59851	113154
241	rs7201895	A	G	A	G	-0.017337	-0.017604	0.355984	NA	FALSE	FALSE	FALSE	ieu-a-1188	16	407723	0.0089	173005	0.0480397	Major Depressive Disorder || id:ieu-a-1188	Major Depressive Disorder	Major Depressive Disorder || ||	TRUE	igd	NA	NA	NA	NA	NA	NA	NA	336107	407723	16	0.00252451	6.54e-12	ukb-a-248	Body mass index (BMI) || id:ukb-a-248	TRUE	reported	igd	2	TRUE	NA	NA	59851	113154
242	rs7218014	C	T	C	T	0.0206989	0.0244976	0.196595	NA	FALSE	FALSE	FALSE	ieu-a-1188	17	65832016	0.0098	173005	0.01274	Major Depressive Disorder || id:ieu-a-1188	Major Depressive Disorder	Major Depressive Disorder || ||	TRUE	igd	NA	NA	NA	NA	NA	NA	NA	336107	65832016	17	0.00302709	8.05e-12	ukb-a-248	Body mass index (BMI) || id:ukb-a-248	TRUE	reported	igd	2	TRUE	NA	NA	59851	113154
243	rs72697614	A	C	A	C	0.014951	0.0246048	0.320396	NA	FALSE	FALSE	FALSE	ieu-a-1188	1	107514107	0.0089	173005	0.00570506	Major Depressive Disorder || id:ieu-a-1188	Major Depressive Disorder	Major Depressive Disorder || ||	TRUE	igd	NA	NA	NA	NA	NA	NA	NA	336107	107514107	1	0.00260626	9.67e-09	ukb-a-248	Body mass index (BMI) || id:ukb-a-248	TRUE	reported	igd	2	TRUE	NA	NA	59851	113154
244	rs72820274	A	G	A	G	0.0160021	0.0121953	0.41876	NA	FALSE	FALSE	FALSE	ieu-a-1188	2	104412924	0.008	173005	0.1276	Major Depressive Disorder || id:ieu-a-1188	Major Depressive Disorder	Major Depressive Disorder || ||	TRUE	igd	NA	NA	NA	NA	NA	NA	NA	336107	104412924	2	0.00243934	5.39e-11	ukb-a-248	Body mass index (BMI) || id:ukb-a-248	TRUE	reported	igd	2	TRUE	NA	NA	59851	113154
245	rs72892910	T	G	T	G	0.0401658	0.0221039	0.170442	NA	FALSE	FALSE	FALSE	ieu-a-1188	6	50816887	0.0104	173005	0.0334003	Major Depressive Disorder || id:ieu-a-1188	Major Depressive Disorder	Major Depressive Disorder || ||	TRUE	igd	NA	NA	NA	NA	NA	NA	NA	336107	50816887	6	0.00320426	4.89e-36	ukb-a-248	Body mass index (BMI) || id:ukb-a-248	TRUE	reported	igd	2	TRUE	NA	NA	59851	113154
246	rs72976986	A	G	A	G	-0.0240493	-0.005103	0.191187	NA	FALSE	FALSE	FALSE	ieu-a-1188	19	4050424	0.0114	173005	0.658701	Major Depressive Disorder || id:ieu-a-1188	Major Depressive Disorder	Major Depressive Disorder || ||	TRUE	igd	NA	NA	NA	NA	NA	NA	NA	336107	4050424	19	0.00308786	6.81e-15	ukb-a-248	Body mass index (BMI) || id:ukb-a-248	TRUE	reported	igd	2	TRUE	NA	NA	59851	113154
247	rs73050254	A	G	A	G	0.0193216	0.0133011	0.136682	NA	FALSE	FALSE	FALSE	ieu-a-1188	7	3129614	0.0115	173005	0.2482	Major Depressive Disorder || id:ieu-a-1188	Major Depressive Disorder	Major Depressive Disorder || ||	TRUE	igd	NA	NA	NA	NA	NA	NA	NA	336107	3129614	7	0.00350204	3.45e-08	ukb-a-248	Body mass index (BMI) || id:ukb-a-248	TRUE	reported	igd	2	TRUE	NA	NA	59851	113154
248	rs73144053	A	C	A	C	-0.0153557	-0.000900405	0.329919	NA	FALSE	FALSE	FALSE	ieu-a-1188	3	88085826	0.0085	173005	0.9169	Major Depressive Disorder || id:ieu-a-1188	Major Depressive Disorder	Major Depressive Disorder || ||	TRUE	igd	NA	NA	NA	NA	NA	NA	NA	336107	88085826	3	0.00256046	2.01e-09	ukb-a-248	Body mass index (BMI) || id:ukb-a-248	TRUE	reported	igd	2	TRUE	NA	NA	59851	113154
249	rs73169730	G	A	G	A	0.0194632	0.0198966	0.276291	NA	FALSE	FALSE	FALSE	ieu-a-1188	3	170734438	0.0089	173005	0.0249	Major Depressive Disorder || id:ieu-a-1188	Major Depressive Disorder	Major Depressive Disorder || ||	TRUE	igd	NA	NA	NA	NA	NA	NA	NA	336107	170734438	3	0.00268664	4.35e-13	ukb-a-248	Body mass index (BMI) || id:ukb-a-248	TRUE	reported	igd	2	TRUE	NA	NA	59851	113154
250	rs7321331	A	G	A	G	0.0175546	-0.0130954	0.741132	NA	FALSE	FALSE	FALSE	ieu-a-1188	13	31015138	0.0092	173005	0.1556	Major Depressive Disorder || id:ieu-a-1188	Major Depressive Disorder	Major Depressive Disorder || ||	TRUE	igd	NA	NA	NA	NA	NA	NA	NA	336107	31015138	13	0.00275513	1.87e-10	ukb-a-248	Body mass index (BMI) || id:ukb-a-248	TRUE	reported	igd	2	TRUE	NA	NA	59851	113154
252	rs7331420	A	G	A	G	-0.0147324	0.00699547	0.284027	NA	FALSE	FALSE	FALSE	ieu-a-1188	13	99236471	0.0087	173005	0.4236	Major Depressive Disorder || id:ieu-a-1188	Major Depressive Disorder	Major Depressive Disorder || ||	TRUE	igd	NA	NA	NA	NA	NA	NA	NA	336107	99236471	13	0.00267011	3.44e-08	ukb-a-248	Body mass index (BMI) || id:ukb-a-248	TRUE	reported	igd	2	TRUE	NA	NA	59851	113154
254	rs7498044	A	G	A	G	-0.0176487	0.0044003	0.218661	NA	FALSE	FALSE	FALSE	ieu-a-1188	15	92573639	0.0098	173005	0.6509	Major Depressive Disorder || id:ieu-a-1188	Major Depressive Disorder	Major Depressive Disorder || ||	TRUE	igd	NA	NA	NA	NA	NA	NA	NA	336107	92573639	15	0.00293198	1.75e-09	ukb-a-248	Body mass index (BMI) || id:ukb-a-248	TRUE	reported	igd	2	TRUE	NA	NA	59851	113154
255	rs750090	C	T	C	T	-0.0156336	-0.000699755	0.356153	NA	FALSE	FALSE	FALSE	ieu-a-1188	4	152931436	0.0084	173005	0.9378	Major Depressive Disorder || id:ieu-a-1188	Major Depressive Disorder	Major Depressive Disorder || ||	TRUE	igd	NA	NA	NA	NA	NA	NA	NA	336107	152931436	4	0.00253473	6.93e-10	ukb-a-248	Body mass index (BMI) || id:ukb-a-248	TRUE	reported	igd	2	TRUE	NA	NA	59851	113154
257	rs75499503	T	C	T	C	-0.0197843	0.0147014	0.219955	NA	FALSE	FALSE	FALSE	ieu-a-1188	6	26145217	0.0098	173005	0.1331	Major Depressive Disorder || id:ieu-a-1188	Major Depressive Disorder	Major Depressive Disorder || ||	TRUE	igd	NA	NA	NA	NA	NA	NA	NA	336107	26145217	6	0.00294617	1.88e-11	ukb-a-248	Body mass index (BMI) || id:ukb-a-248	TRUE	reported	igd	2	TRUE	NA	NA	59851	113154
258	rs7553158	A	G	A	G	-0.0174152	-0.00660174	0.562389	NA	FALSE	FALSE	FALSE	ieu-a-1188	1	75005238	0.008	173005	0.4071	Major Depressive Disorder || id:ieu-a-1188	Major Depressive Disorder	Major Depressive Disorder || ||	TRUE	igd	NA	NA	NA	NA	NA	NA	NA	336107	75005238	1	0.0024236	6.7e-13	ukb-a-248	Body mass index (BMI) || id:ukb-a-248	TRUE	reported	igd	2	TRUE	NA	NA	59851	113154
259	rs75557510	G	A	G	A	-0.0377881	-0.0223973	0.0614963	NA	FALSE	FALSE	FALSE	ieu-a-1188	3	84321469	0.017	173005	0.1876	Major Depressive Disorder || id:ieu-a-1188	Major Depressive Disorder	Major Depressive Disorder || ||	TRUE	igd	NA	NA	NA	NA	NA	NA	NA	336107	84321469	3	0.00510406	1.33e-13	ukb-a-248	Body mass index (BMI) || id:ukb-a-248	TRUE	reported	igd	2	TRUE	NA	NA	59851	113154
260	rs756717	A	G	A	G	-0.0146721	-0.0031951	0.398859	NA	FALSE	FALSE	FALSE	ieu-a-1188	16	72996162	0.0082	173005	0.6959	Major Depressive Disorder || id:ieu-a-1188	Major Depressive Disorder	Major Depressive Disorder || ||	TRUE	igd	NA	NA	NA	NA	NA	NA	NA	336107	72996162	16	0.00248166	3.38e-09	ukb-a-248	Body mass index (BMI) || id:ukb-a-248	TRUE	reported	igd	2	TRUE	NA	NA	59851	113154
262	rs76040172	A	G	A	G	-0.0407564	-0.0423962	0.0544397	NA	FALSE	FALSE	FALSE	ieu-a-1188	21	46488959	0.0184	173005	0.02103	Major Depressive Disorder || id:ieu-a-1188	Major Depressive Disorder	Major Depressive Disorder || ||	TRUE	igd	NA	NA	NA	NA	NA	NA	NA	336107	46488959	21	0.00530826	1.62e-14	ukb-a-248	Body mass index (BMI) || id:ukb-a-248	TRUE	reported	igd	2	TRUE	NA	NA	59851	113154
263	rs7701777	G	T	G	T	-0.0170279	-0.0110982	0.282759	NA	FALSE	FALSE	FALSE	ieu-a-1188	5	27178172	0.0088	173005	0.2073	Major Depressive Disorder || id:ieu-a-1188	Major Depressive Disorder	Major Depressive Disorder || ||	TRUE	igd	NA	NA	NA	NA	NA	NA	NA	336107	27178172	5	0.00266777	1.74e-10	ukb-a-248	Body mass index (BMI) || id:ukb-a-248	TRUE	reported	igd	2	TRUE	NA	NA	59851	113154
264	rs7719067	G	A	G	A	-0.0162027	0.00920221	0.573835	NA	FALSE	FALSE	FALSE	ieu-a-1188	5	153538241	0.008	173005	0.2494	Major Depressive Disorder || id:ieu-a-1188	Major Depressive Disorder	Major Depressive Disorder || ||	TRUE	igd	NA	NA	NA	NA	NA	NA	NA	336107	153538241	5	0.00242599	2.41e-11	ukb-a-248	Body mass index (BMI) || id:ukb-a-248	TRUE	reported	igd	2	TRUE	NA	NA	59851	113154
265	rs7723426	C	T	C	T	0.0146685	0.0191013	0.675017	NA	FALSE	FALSE	FALSE	ieu-a-1188	5	43186097	0.0084	173005	0.0233798	Major Depressive Disorder || id:ieu-a-1188	Major Depressive Disorder	Major Depressive Disorder || ||	TRUE	igd	NA	NA	NA	NA	NA	NA	NA	336107	43186097	5	0.00256587	1.09e-08	ukb-a-248	Body mass index (BMI) || id:ukb-a-248	TRUE	reported	igd	2	TRUE	NA	NA	59851	113154
266	rs7755574	T	G	T	G	0.0154959	-0.00290421	0.281153	NA	FALSE	FALSE	FALSE	ieu-a-1188	6	153364643	0.0087	173005	0.7406	Major Depressive Disorder || id:ieu-a-1188	Major Depressive Disorder	Major Depressive Disorder || ||	TRUE	igd	NA	NA	NA	NA	NA	NA	NA	336107	153364643	6	0.00267437	6.87e-09	ukb-a-248	Body mass index (BMI) || id:ukb-a-248	TRUE	reported	igd	2	TRUE	NA	NA	59851	113154
267	rs7774	A	C	A	C	0.0166342	0.00539542	0.309138	NA	FALSE	FALSE	FALSE	ieu-a-1188	17	4801163	0.0089	173005	0.5467	Major Depressive Disorder || id:ieu-a-1188	Major Depressive Disorder	Major Depressive Disorder || ||	TRUE	igd	NA	NA	NA	NA	NA	NA	NA	336107	4801163	17	0.00261526	2.01e-10	ukb-a-248	Body mass index (BMI) || id:ukb-a-248	TRUE	reported	igd	2	TRUE	NA	NA	59851	113154
268	rs778094	A	G	A	G	-0.0148535	0.0118001	0.577568	NA	FALSE	FALSE	FALSE	ieu-a-1188	2	147903802	0.008	173005	0.1427	Major Depressive Disorder || id:ieu-a-1188	Major Depressive Disorder	Major Depressive Disorder || ||	TRUE	igd	NA	NA	NA	NA	NA	NA	NA	336107	147903802	2	0.00243672	1.09e-09	ukb-a-248	Body mass index (BMI) || id:ukb-a-248	TRUE	reported	igd	2	TRUE	NA	NA	59851	113154
269	rs7852189	G	A	G	A	0.0165539	0.0130042	0.311364	NA	FALSE	FALSE	FALSE	ieu-a-1188	9	103121547	0.0084	173005	0.1222	Major Depressive Disorder || id:ieu-a-1188	Major Depressive Disorder	Major Depressive Disorder || ||	TRUE	igd	NA	NA	NA	NA	NA	NA	NA	336107	103121547	9	0.00258881	1.61e-10	ukb-a-248	Body mass index (BMI) || id:ukb-a-248	TRUE	reported	igd	2	TRUE	NA	NA	59851	113154
270	rs78565420	T	C	T	C	0.0337314	-0.014799	0.0541861	NA	FALSE	FALSE	FALSE	ieu-a-1188	8	85703065	0.0213	173005	0.4877	Major Depressive Disorder || id:ieu-a-1188	Major Depressive Disorder	Major Depressive Disorder || ||	TRUE	igd	NA	NA	NA	NA	NA	NA	NA	336107	85703065	8	0.00545431	6.24e-10	ukb-a-248	Body mass index (BMI) || id:ukb-a-248	TRUE	reported	igd	2	TRUE	NA	NA	59851	113154
271	rs79113395	A	G	A	G	-0.0209147	0.00330453	0.265449	NA	FALSE	FALSE	FALSE	ieu-a-1188	1	1590521	0.0133	173005	0.8042	Major Depressive Disorder || id:ieu-a-1188	Major Depressive Disorder	Major Depressive Disorder || ||	TRUE	igd	NA	NA	NA	NA	NA	NA	NA	336107	1590521	1	0.00273235	1.95e-14	ukb-a-248	Body mass index (BMI) || id:ukb-a-248	TRUE	reported	igd	2	TRUE	NA	NA	59851	113154
272	rs7933085	G	A	G	A	0.0157387	0.00500249	0.509195	NA	FALSE	FALSE	FALSE	ieu-a-1188	11	130796248	0.008	173005	0.5346	Major Depressive Disorder || id:ieu-a-1188	Major Depressive Disorder	Major Depressive Disorder || ||	TRUE	igd	NA	NA	NA	NA	NA	NA	NA	336107	130796248	11	0.00241521	7.21e-11	ukb-a-248	Body mass index (BMI) || id:ukb-a-248	TRUE	reported	igd	2	TRUE	NA	NA	59851	113154
273	rs7941828	T	C	T	C	-0.0156019	-0.0037972	0.360093	NA	FALSE	FALSE	FALSE	ieu-a-1188	11	30430331	0.0084	173005	0.6502	Major Depressive Disorder || id:ieu-a-1188	Major Depressive Disorder	Major Depressive Disorder || ||	TRUE	igd	NA	NA	NA	NA	NA	NA	NA	336107	30430331	11	0.00249966	4.34e-10	ukb-a-248	Body mass index (BMI) || id:ukb-a-248	TRUE	reported	igd	2	TRUE	NA	NA	59851	113154
274	rs7952102	C	T	C	T	-0.0152263	0.0075988	0.387339	NA	FALSE	FALSE	FALSE	ieu-a-1188	11	892089	0.0087	173005	0.385	Major Depressive Disorder || id:ieu-a-1188	Major Depressive Disorder	Major Depressive Disorder || ||	TRUE	igd	NA	NA	NA	NA	NA	NA	NA	336107	892089	11	0.00246547	6.59e-10	ukb-a-248	Body mass index (BMI) || id:ukb-a-248	TRUE	reported	igd	2	TRUE	NA	NA	59851	113154
275	rs7992832	T	C	T	C	-0.0175556	-0.0170037	0.276544	NA	FALSE	FALSE	FALSE	ieu-a-1188	13	28013501	0.009	173005	0.0587801	Major Depressive Disorder || id:ieu-a-1188	Major Depressive Disorder	Major Depressive Disorder || ||	TRUE	igd	NA	NA	NA	NA	NA	NA	NA	336107	28013501	13	0.00269236	7.02e-11	ukb-a-248	Body mass index (BMI) || id:ukb-a-248	TRUE	reported	igd	2	TRUE	NA	NA	59851	113154
276	rs799449	T	C	T	C	0.019902	-0.0110003	0.558481	NA	FALSE	FALSE	FALSE	ieu-a-1188	7	44784697	0.0081	173005	0.1744	Major Depressive Disorder || id:ieu-a-1188	Major Depressive Disorder	Major Depressive Disorder || ||	TRUE	igd	NA	NA	NA	NA	NA	NA	NA	336107	44784697	7	0.00242699	2.41e-16	ukb-a-248	Body mass index (BMI) || id:ukb-a-248	TRUE	reported	igd	2	TRUE	NA	NA	59851	113154
277	rs8015400	A	C	A	C	0.0210882	0.00669752	0.678151	NA	FALSE	FALSE	FALSE	ieu-a-1188	14	25930988	0.0086	173005	0.4372	Major Depressive Disorder || id:ieu-a-1188	Major Depressive Disorder	Major Depressive Disorder || ||	TRUE	igd	NA	NA	NA	NA	NA	NA	NA	336107	25930988	14	0.0025723	2.45e-16	ukb-a-248	Body mass index (BMI) || id:ukb-a-248	TRUE	reported	igd	2	TRUE	NA	NA	59851	113154
278	rs80330591	A	G	A	G	-0.0213608	-0.00549507	0.146844	NA	FALSE	FALSE	FALSE	ieu-a-1188	2	159368720	0.0112	173005	0.621299	Major Depressive Disorder || id:ieu-a-1188	Major Depressive Disorder	Major Depressive Disorder || ||	TRUE	igd	NA	NA	NA	NA	NA	NA	NA	336107	159368720	2	0.00339342	3.08e-10	ukb-a-248	Body mass index (BMI) || id:ukb-a-248	TRUE	reported	igd	2	TRUE	NA	NA	59851	113154
279	rs8078135	T	C	T	C	-0.0194999	-0.00559563	0.488467	NA	FALSE	FALSE	FALSE	ieu-a-1188	17	21268583	0.0085	173005	0.5091	Major Depressive Disorder || id:ieu-a-1188	Major Depressive Disorder	Major Depressive Disorder || ||	TRUE	igd	NA	NA	NA	NA	NA	NA	NA	336107	21268583	17	0.00241182	6.23e-16	ukb-a-248	Body mass index (BMI) || id:ukb-a-248	TRUE	reported	igd	2	TRUE	NA	NA	59851	113154
280	rs8134638	C	T	C	T	0.0151694	-0.023404	0.375763	NA	FALSE	FALSE	FALSE	ieu-a-1188	21	40644170	0.0082	173005	0.00419402	Major Depressive Disorder || id:ieu-a-1188	Major Depressive Disorder	Major Depressive Disorder || ||	TRUE	igd	NA	NA	NA	NA	NA	NA	NA	336107	40644170	21	0.00248078	9.68e-10	ukb-a-248	Body mass index (BMI) || id:ukb-a-248	TRUE	reported	igd	2	TRUE	NA	NA	59851	113154
281	rs815163	C	T	C	T	-0.0182459	0.00329542	0.561603	NA	FALSE	FALSE	FALSE	ieu-a-1188	1	190294726	0.008	173005	0.6822	Major Depressive Disorder || id:ieu-a-1188	Major Depressive Disorder	Major Depressive Disorder || ||	TRUE	igd	NA	NA	NA	NA	NA	NA	NA	336107	190294726	1	0.00241971	4.69e-14	ukb-a-248	Body mass index (BMI) || id:ukb-a-248	TRUE	reported	igd	2	TRUE	NA	NA	59851	113154
283	rs845084	A	G	A	G	0.02034	0.000899595	0.257551	NA	FALSE	FALSE	FALSE	ieu-a-1188	10	125220036	0.009	173005	0.923	Major Depressive Disorder || id:ieu-a-1188	Major Depressive Disorder	Major Depressive Disorder || ||	TRUE	igd	NA	NA	NA	NA	NA	NA	NA	336107	125220036	10	0.0027569	1.61e-13	ukb-a-248	Body mass index (BMI) || id:ukb-a-248	TRUE	reported	igd	2	TRUE	NA	NA	59851	113154
284	rs862320	T	C	T	C	-0.0228157	-0.0207028	0.410152	NA	FALSE	FALSE	FALSE	ieu-a-1188	16	69651866	0.008	173005	0.00936699	Major Depressive Disorder || id:ieu-a-1188	Major Depressive Disorder	Major Depressive Disorder || ||	TRUE	igd	NA	NA	NA	NA	NA	NA	NA	336107	69651866	16	0.0024463	1.1e-20	ukb-a-248	Body mass index (BMI) || id:ukb-a-248	TRUE	reported	igd	2	TRUE	NA	NA	59851	113154
285	rs869400	G	T	G	T	0.0307255	0.017197	0.815827	NA	FALSE	FALSE	FALSE	ieu-a-1188	3	185826740	0.0102	173005	0.0914998	Major Depressive Disorder || id:ieu-a-1188	Major Depressive Disorder	Major Depressive Disorder || ||	TRUE	igd	NA	NA	NA	NA	NA	NA	NA	336107	185826740	3	0.00310717	4.7e-23	ukb-a-248	Body mass index (BMI) || id:ukb-a-248	TRUE	reported	igd	2	TRUE	NA	NA	59851	113154
286	rs879620	T	C	T	C	0.0256124	-0.0124978	0.615276	NA	FALSE	FALSE	FALSE	ieu-a-1188	16	4015729	0.0088	173005	0.1536	Major Depressive Disorder || id:ieu-a-1188	Major Depressive Disorder	Major Depressive Disorder || ||	TRUE	igd	NA	NA	NA	NA	NA	NA	NA	336107	4015729	16	0.00247819	4.93e-25	ukb-a-248	Body mass index (BMI) || id:ukb-a-248	TRUE	reported	igd	2	TRUE	NA	NA	59851	113154
287	rs9267671	A	G	A	G	0.0323708	0.0222017	0.060402	NA	FALSE	FALSE	FALSE	ieu-a-1188	6	31920873	0.0173	173005	0.1997	Major Depressive Disorder || id:ieu-a-1188	Major Depressive Disorder	Major Depressive Disorder || ||	TRUE	igd	TRUE	rs9267671	rs4151664	A	G	T	C	336107	31880480	6	0.00504153	1.36e-10	ukb-a-248	Body mass index (BMI) || id:ukb-a-248	TRUE	reported	igd	2	TRUE	NA	NA	59851	113154
288	rs9291822	T	C	T	C	-0.0136148	0.00950469	0.515455	NA	FALSE	FALSE	FALSE	ieu-a-1188	5	64076515	0.008	173005	0.234	Major Depressive Disorder || id:ieu-a-1188	Major Depressive Disorder	Major Depressive Disorder || ||	TRUE	igd	NA	NA	NA	NA	NA	NA	NA	336107	64076515	5	0.00242583	2e-08	ukb-a-248	Body mass index (BMI) || id:ukb-a-248	TRUE	reported	igd	2	TRUE	NA	NA	59851	113154
289	rs9320823	C	T	C	T	0.0189398	-0.0028958	0.601901	NA	FALSE	FALSE	FALSE	ieu-a-1188	6	98429337	0.0081	173005	0.7177	Major Depressive Disorder || id:ieu-a-1188	Major Depressive Disorder	Major Depressive Disorder || ||	TRUE	igd	NA	NA	NA	NA	NA	NA	NA	336107	98429337	6	0.00245759	1.3e-14	ukb-a-248	Body mass index (BMI) || id:ukb-a-248	TRUE	reported	igd	2	TRUE	NA	NA	59851	113154
290	rs9342196	T	C	T	C	0.0167326	-0.00559563	0.189501	NA	FALSE	FALSE	FALSE	ieu-a-1188	6	90124635	0.0105	173005	0.593401	Major Depressive Disorder || id:ieu-a-1188	Major Depressive Disorder	Major Depressive Disorder || ||	TRUE	igd	NA	NA	NA	NA	NA	NA	NA	336107	90124635	6	0.00306601	4.83e-08	ukb-a-248	Body mass index (BMI) || id:ukb-a-248	TRUE	reported	igd	2	TRUE	NA	NA	59851	113154
291	rs935166	A	G	A	G	-0.0154943	-0.00609856	0.506935	NA	FALSE	FALSE	FALSE	ieu-a-1188	2	26949366	0.0089	173005	0.4972	Major Depressive Disorder || id:ieu-a-1188	Major Depressive Disorder	Major Depressive Disorder || ||	TRUE	igd	NA	NA	NA	NA	NA	NA	NA	336107	26949366	2	0.00240282	1.13e-10	ukb-a-248	Body mass index (BMI) || id:ukb-a-248	TRUE	reported	igd	2	TRUE	NA	NA	59851	113154
292	rs9402104	A	G	A	G	0.0139016	0.00860289	0.584134	NA	FALSE	FALSE	FALSE	ieu-a-1188	6	129410736	0.0083	173005	0.296	Major Depressive Disorder || id:ieu-a-1188	Major Depressive Disorder	Major Depressive Disorder || ||	TRUE	igd	NA	NA	NA	NA	NA	NA	NA	336107	129410736	6	0.00245189	1.43e-08	ukb-a-248	Body mass index (BMI) || id:ukb-a-248	TRUE	reported	igd	2	TRUE	NA	NA	59851	113154
293	rs946185	G	A	G	A	-0.0146913	-0.0227981	0.593276	NA	FALSE	FALSE	FALSE	ieu-a-1188	10	76423739	0.0081	173005	0.00506396	Major Depressive Disorder || id:ieu-a-1188	Major Depressive Disorder	Major Depressive Disorder || ||	TRUE	igd	NA	NA	NA	NA	NA	NA	NA	336107	76423739	10	0.00246179	2.41e-09	ukb-a-248	Body mass index (BMI) || id:ukb-a-248	TRUE	reported	igd	2	TRUE	NA	NA	59851	113154
295	rs9515455	A	G	A	G	0.0179637	0.0117013	0.416606	NA	FALSE	FALSE	FALSE	ieu-a-1188	13	112239671	0.0081	173005	0.1461	Major Depressive Disorder || id:ieu-a-1188	Major Depressive Disorder	Major Depressive Disorder || ||	TRUE	igd	NA	NA	NA	NA	NA	NA	NA	336107	112239671	13	0.00244962	2.25e-13	ukb-a-248	Body mass index (BMI) || id:ukb-a-248	TRUE	reported	igd	2	TRUE	NA	NA	59851	113154
296	rs9527906	A	G	A	G	-0.0161813	-0.00220242	0.762395	NA	FALSE	FALSE	FALSE	ieu-a-1188	13	59403551	0.0094	173005	0.8175	Major Depressive Disorder || id:ieu-a-1188	Major Depressive Disorder	Major Depressive Disorder || ||	TRUE	igd	NA	NA	NA	NA	NA	NA	NA	336107	59403551	13	0.0028336	1.13e-08	ukb-a-248	Body mass index (BMI) || id:ukb-a-248	TRUE	reported	igd	2	TRUE	NA	NA	59851	113154
298	rs9641499	A	C	A	C	-0.017102	-0.014799	0.434095	NA	FALSE	FALSE	FALSE	ieu-a-1188	7	112984493	0.0079	173005	0.0629999	Major Depressive Disorder || id:ieu-a-1188	Major Depressive Disorder	Major Depressive Disorder || ||	TRUE	igd	NA	NA	NA	NA	NA	NA	NA	336107	112984493	7	0.00242262	1.68e-12	ukb-a-248	Body mass index (BMI) || id:ukb-a-248	TRUE	reported	igd	2	TRUE	NA	NA	59851	113154
299	rs9688977	C	T	C	T	0.0239775	0.0192032	0.146486	NA	FALSE	FALSE	FALSE	ieu-a-1188	6	154336892	0.0112	173005	0.0861609	Major Depressive Disorder || id:ieu-a-1188	Major Depressive Disorder	Major Depressive Disorder || ||	TRUE	igd	NA	NA	NA	NA	NA	NA	NA	336107	154336892	6	0.00340602	1.93e-12	ukb-a-248	Body mass index (BMI) || id:ukb-a-248	TRUE	reported	igd	2	TRUE	NA	NA	59851	113154
300	rs9843653	C	T	C	T	0.0317261	0.0251024	0.514555	NA	FALSE	FALSE	FALSE	ieu-a-1188	3	49920571	0.008	173005	0.00166001	Major Depressive Disorder || id:ieu-a-1188	Major Depressive Disorder	Major Depressive Disorder || ||	TRUE	igd	NA	NA	NA	NA	NA	NA	NA	336107	49920571	3	0.00240405	9.35e-40	ukb-a-248	Body mass index (BMI) || id:ukb-a-248	TRUE	reported	igd	2	TRUE	NA	NA	59851	113154
301	rs9847186	A	G	A	G	-0.0142849	-0.0178992	0.427737	NA	FALSE	FALSE	FALSE	ieu-a-1188	3	25081857	0.008	173005	0.02524	Major Depressive Disorder || id:ieu-a-1188	Major Depressive Disorder	Major Depressive Disorder || ||	TRUE	igd	NA	NA	NA	NA	NA	NA	NA	336107	25081857	3	0.0024335	4.36e-09	ukb-a-248	Body mass index (BMI) || id:ukb-a-248	TRUE	reported	igd	2	TRUE	NA	NA	59851	113154

## Sheet: Daytime nap_major depressive di
	SNP	effect_allele.exposure	other_allele.exposure	effect_allele.outcome	other_allele.outcome	beta.exposure	beta.outcome	eaf.exposure	eaf.outcome	remove	palindromic	ambiguous	id.outcome	chr	pos	se.outcome	samplesize.outcome	pval.outcome	outcome	originalname.outcome	outcome.deprecated	mr_keep.outcome	data_source.outcome	proxy.outcome	target_snp.outcome	proxy_snp.outcome	target_a1.outcome	target_a2.outcome	proxy_a1.outcome	proxy_a2.outcome	chr.exposure	pos.exposure	se.exposure	pval.exposure	samplesize.exposure	id.exposure	exposure	mr_keep.exposure	pval_origin.exposure	data_source.exposure	action	mr_keep	ncase.exposure	ncontrol.exposure	ncase.outcome	ncontrol.outcome
1	rs1001817	T	C	T	C	-0.00775426	-0.010697	0.492788	NA	FALSE	FALSE	FALSE	ieu-a-1188	3	183995341	0.008	173005	0.1832	Major Depressive Disorder || id:ieu-a-1188	Major Depressive Disorder	Major Depressive Disorder || ||	TRUE	igd	NA	NA	NA	NA	NA	NA	NA	3	183995341	0.00121418	1.7e-10	452633	ebi-a-GCST011494	Daytime nap || id:ebi-a-GCST011494	TRUE	reported	igd	2	TRUE	NA	NA	59851	113154
2	rs10149986	G	T	G	T	0.0109384	-0.00990083	0.185198	NA	FALSE	FALSE	FALSE	ieu-a-1188	14	29721044	0.0102	173005	0.3305	Major Depressive Disorder || id:ieu-a-1188	Major Depressive Disorder	Major Depressive Disorder || ||	TRUE	igd	NA	NA	NA	NA	NA	NA	NA	14	29721044	0.00156608	4.4e-12	452633	ebi-a-GCST011494	Daytime nap || id:ebi-a-GCST011494	TRUE	reported	igd	2	TRUE	NA	NA	59851	113154
8	rs10840017	G	A	G	A	-0.00894142	-0.0161981	0.232631	NA	FALSE	FALSE	FALSE	ieu-a-1188	11	8335754	0.0105	173005	0.1223	Major Depressive Disorder || id:ieu-a-1188	Major Depressive Disorder	Major Depressive Disorder || ||	TRUE	igd	NA	NA	NA	NA	NA	NA	NA	11	8335754	0.00148101	2e-09	452633	ebi-a-GCST011494	Daytime nap || id:ebi-a-GCST011494	TRUE	reported	igd	2	TRUE	NA	NA	59851	113154
9	rs10875606	A	C	A	C	-0.00737707	-0.0197028	0.684233	NA	FALSE	FALSE	FALSE	ieu-a-1188	5	143769614	0.0087	173005	0.0230701	Major Depressive Disorder || id:ieu-a-1188	Major Depressive Disorder	Major Depressive Disorder || ||	TRUE	igd	NA	NA	NA	NA	NA	NA	NA	5	143769614	0.0013077	1.3e-08	452633	ebi-a-GCST011494	Daytime nap || id:ebi-a-GCST011494	TRUE	reported	igd	2	TRUE	NA	NA	59851	113154
10	rs10875622	A	G	A	G	0.0104621	0.00990083	0.575365	NA	FALSE	FALSE	FALSE	ieu-a-1188	5	146693062	0.008	173005	0.2165	Major Depressive Disorder || id:ieu-a-1188	Major Depressive Disorder	Major Depressive Disorder || ||	TRUE	igd	NA	NA	NA	NA	NA	NA	NA	5	146693062	0.0012291	1.3e-17	452633	ebi-a-GCST011494	Daytime nap || id:ebi-a-GCST011494	TRUE	reported	igd	2	TRUE	NA	NA	59851	113154
11	rs11071755	A	G	A	G	-0.00711401	-0.0193969	0.425078	NA	FALSE	FALSE	FALSE	ieu-a-1188	15	63793936	0.008	173005	0.0151098	Major Depressive Disorder || id:ieu-a-1188	Major Depressive Disorder	Major Depressive Disorder || ||	TRUE	igd	NA	NA	NA	NA	NA	NA	NA	15	63793936	0.00122819	5.2e-09	452633	ebi-a-GCST011494	Daytime nap || id:ebi-a-GCST011494	TRUE	reported	igd	2	TRUE	NA	NA	59851	113154
12	rs11224896	C	T	C	T	-0.0111605	-0.00550482	0.110253	NA	FALSE	FALSE	FALSE	ieu-a-1188	11	101479583	0.0131	173005	0.6732	Major Depressive Disorder || id:ieu-a-1188	Major Depressive Disorder	Major Depressive Disorder || ||	TRUE	igd	NA	NA	NA	NA	NA	NA	NA	11	101479583	0.00193872	1.1e-08	452633	ebi-a-GCST011494	Daytime nap || id:ebi-a-GCST011494	TRUE	reported	igd	2	TRUE	NA	NA	59851	113154
14	rs11258652	A	C	A	C	-0.0104004	-0.00640044	0.236815	NA	FALSE	FALSE	FALSE	ieu-a-1188	10	13868855	0.0093	173005	0.4859	Major Depressive Disorder || id:ieu-a-1188	Major Depressive Disorder	Major Depressive Disorder || ||	TRUE	igd	NA	NA	NA	NA	NA	NA	NA	10	13868855	0.00142918	3.7e-13	452633	ebi-a-GCST011494	Daytime nap || id:ebi-a-GCST011494	TRUE	reported	igd	2	TRUE	NA	NA	59851	113154
15	rs11615756	T	C	T	C	0.0182673	-0.00270365	0.404611	NA	FALSE	FALSE	FALSE	ieu-a-1188	12	117942076	0.0081	173005	0.733701	Major Depressive Disorder || id:ieu-a-1188	Major Depressive Disorder	Major Depressive Disorder || ||	TRUE	igd	NA	NA	NA	NA	NA	NA	NA	12	117942076	0.00123883	1.4e-49	452633	ebi-a-GCST011494	Daytime nap || id:ebi-a-GCST011494	TRUE	reported	igd	2	TRUE	NA	NA	59851	113154
16	rs11682175	C	T	C	T	0.0069583	0.0209989	0.472864	NA	FALSE	FALSE	FALSE	ieu-a-1188	2	57987593	0.0079	173005	0.00807495	Major Depressive Disorder || id:ieu-a-1188	Major Depressive Disorder	Major Depressive Disorder || ||	TRUE	igd	NA	NA	NA	NA	NA	NA	NA	2	57987593	0.0012166	1.1e-08	452633	ebi-a-GCST011494	Daytime nap || id:ebi-a-GCST011494	TRUE	reported	igd	2	TRUE	NA	NA	59851	113154
17	rs11860072	T	C	T	C	-0.00897773	0.00330453	0.447209	NA	FALSE	FALSE	FALSE	ieu-a-1188	16	56193408	0.0096	173005	0.735201	Major Depressive Disorder || id:ieu-a-1188	Major Depressive Disorder	Major Depressive Disorder || ||	TRUE	igd	NA	NA	NA	NA	NA	NA	NA	16	56193408	0.00123952	2.8e-13	452633	ebi-a-GCST011494	Daytime nap || id:ebi-a-GCST011494	TRUE	reported	igd	2	TRUE	NA	NA	59851	113154
18	rs12042846	C	T	C	T	0.00901497	0.00110061	0.178874	NA	FALSE	FALSE	FALSE	ieu-a-1188	1	98667103	0.0106	173005	0.9208	Major Depressive Disorder || id:ieu-a-1188	Major Depressive Disorder	Major Depressive Disorder || ||	TRUE	igd	NA	NA	NA	NA	NA	NA	NA	1	98667103	0.00159014	1.9e-08	452633	ebi-a-GCST011494	Daytime nap || id:ebi-a-GCST011494	TRUE	reported	igd	2	TRUE	NA	NA	59851	113154
19	rs12140153	T	G	T	G	-0.0247147	-0.0335982	0.095397	NA	FALSE	FALSE	FALSE	ieu-a-1188	1	62579891	0.0141	173005	0.0170699	Major Depressive Disorder || id:ieu-a-1188	Major Depressive Disorder	Major Depressive Disorder || ||	TRUE	igd	NA	NA	NA	NA	NA	NA	NA	1	62579891	0.00211564	2.4e-31	452633	ebi-a-GCST011494	Daytime nap || id:ebi-a-GCST011494	TRUE	reported	igd	2	TRUE	NA	NA	59851	113154
20	rs12346996	C	T	C	T	-0.00796106	-0.0082955	0.728071	NA	FALSE	FALSE	FALSE	ieu-a-1188	9	131840856	0.009	173005	0.3554	Major Depressive Disorder || id:ieu-a-1188	Major Depressive Disorder	Major Depressive Disorder || ||	TRUE	igd	NA	NA	NA	NA	NA	NA	NA	9	131840856	0.00136459	5e-09	452633	ebi-a-GCST011494	Daytime nap || id:ebi-a-GCST011494	TRUE	reported	igd	2	TRUE	NA	NA	59851	113154
21	rs12451365	C	T	C	T	0.010628	0.0010005	0.204638	NA	FALSE	FALSE	FALSE	ieu-a-1188	17	35595368	0.0099	173005	0.9161	Major Depressive Disorder || id:ieu-a-1188	Major Depressive Disorder	Major Depressive Disorder || ||	TRUE	igd	NA	NA	NA	NA	NA	NA	NA	17	35595368	0.00150388	1.5e-12	452633	ebi-a-GCST011494	Daytime nap || id:ebi-a-GCST011494	TRUE	reported	igd	2	TRUE	NA	NA	59851	113154
22	rs12657723	T	C	T	C	0.00818319	-0.0168003	0.321683	NA	FALSE	FALSE	FALSE	ieu-a-1188	5	62760828	0.0084	173005	0.0471704	Major Depressive Disorder || id:ieu-a-1188	Major Depressive Disorder	Major Depressive Disorder || ||	TRUE	igd	NA	NA	NA	NA	NA	NA	NA	5	62760828	0.00129849	2e-10	452633	ebi-a-GCST011494	Daytime nap || id:ebi-a-GCST011494	TRUE	reported	igd	2	TRUE	NA	NA	59851	113154
23	rs12992648	G	A	G	A	-0.00765323	0.00230265	0.282932	NA	FALSE	FALSE	FALSE	ieu-a-1188	2	206843819	0.0088	173005	0.7952	Major Depressive Disorder || id:ieu-a-1188	Major Depressive Disorder	Major Depressive Disorder || ||	TRUE	igd	NA	NA	NA	NA	NA	NA	NA	2	206843819	0.00134659	2.4e-08	452633	ebi-a-GCST011494	Daytime nap || id:ebi-a-GCST011494	TRUE	reported	igd	2	TRUE	NA	NA	59851	113154
24	rs13033444	G	A	G	A	0.00974179	0.00549507	0.282805	NA	FALSE	FALSE	FALSE	ieu-a-1188	2	23611438	0.0089	173005	0.5326	Major Depressive Disorder || id:ieu-a-1188	Major Depressive Disorder	Major Depressive Disorder || ||	TRUE	igd	NA	NA	NA	NA	NA	NA	NA	2	23611438	0.00135018	3.6e-13	452633	ebi-a-GCST011494	Daytime nap || id:ebi-a-GCST011494	TRUE	reported	igd	2	TRUE	NA	NA	59851	113154
25	rs13150944	G	A	G	A	0.00860076	0.005103	0.689386	NA	FALSE	FALSE	FALSE	ieu-a-1188	4	85408000	0.0086	173005	0.5566	Major Depressive Disorder || id:ieu-a-1188	Major Depressive Disorder	Major Depressive Disorder || ||	TRUE	igd	NA	NA	NA	NA	NA	NA	NA	4	85408000	0.0013218	6.8e-11	452633	ebi-a-GCST011494	Daytime nap || id:ebi-a-GCST011494	TRUE	reported	igd	2	TRUE	NA	NA	59851	113154
26	rs13263535	T	G	T	G	-0.00687135	0.0102968	0.468536	NA	FALSE	FALSE	FALSE	ieu-a-1188	8	1175131	0.008	173005	0.198	Major Depressive Disorder || id:ieu-a-1188	Major Depressive Disorder	Major Depressive Disorder || ||	TRUE	igd	NA	NA	NA	NA	NA	NA	NA	8	1175131	0.00121641	1.6e-08	452633	ebi-a-GCST011494	Daytime nap || id:ebi-a-GCST011494	TRUE	reported	igd	2	TRUE	NA	NA	59851	113154
27	rs13284688	C	T	C	T	0.0150717	0.0137035	0.206572	NA	FALSE	FALSE	FALSE	ieu-a-1188	9	81727018	0.0097	173005	0.1569	Major Depressive Disorder || id:ieu-a-1188	Major Depressive Disorder	Major Depressive Disorder || ||	TRUE	igd	NA	NA	NA	NA	NA	NA	NA	9	81727018	0.00149894	1.7e-23	452633	ebi-a-GCST011494	Daytime nap || id:ebi-a-GCST011494	TRUE	reported	igd	2	TRUE	NA	NA	59851	113154
28	rs13330072	G	A	G	A	0.00791082	-0.00449986	0.286953	NA	FALSE	FALSE	FALSE	ieu-a-1188	16	69402831	0.0089	173005	0.6128	Major Depressive Disorder || id:ieu-a-1188	Major Depressive Disorder	Major Depressive Disorder || ||	TRUE	igd	NA	NA	NA	NA	NA	NA	NA	16	69402831	0.00134123	4.8e-09	452633	ebi-a-GCST011494	Daytime nap || id:ebi-a-GCST011494	TRUE	reported	igd	2	TRUE	NA	NA	59851	113154
30	rs1546977	G	A	G	A	0.00827718	0.00690378	0.439655	NA	FALSE	FALSE	FALSE	ieu-a-1188	6	84314423	0.0079	173005	0.384	Major Depressive Disorder || id:ieu-a-1188	Major Depressive Disorder	Major Depressive Disorder || ||	TRUE	igd	NA	NA	NA	NA	NA	NA	NA	6	84314423	0.00122321	1e-11	452633	ebi-a-GCST011494	Daytime nap || id:ebi-a-GCST011494	TRUE	reported	igd	2	TRUE	NA	NA	59851	113154
31	rs1601440	T	C	T	C	-0.00912653	0.0107025	0.721378	NA	FALSE	FALSE	FALSE	ieu-a-1188	3	84665393	0.009	173005	0.2314	Major Depressive Disorder || id:ieu-a-1188	Major Depressive Disorder	Major Depressive Disorder || ||	TRUE	igd	NA	NA	NA	NA	NA	NA	NA	3	84665393	0.00135575	1.9e-11	452633	ebi-a-GCST011494	Daytime nap || id:ebi-a-GCST011494	TRUE	reported	igd	2	TRUE	NA	NA	59851	113154
32	rs17158413	A	G	A	G	0.00925014	0.00999983	0.237279	NA	FALSE	FALSE	FALSE	ieu-a-1188	15	83235408	0.0093	173005	0.2829	Major Depressive Disorder || id:ieu-a-1188	Major Depressive Disorder	Major Depressive Disorder || ||	TRUE	igd	NA	NA	NA	NA	NA	NA	NA	15	83235408	0.00142955	4.4e-11	452633	ebi-a-GCST011494	Daytime nap || id:ebi-a-GCST011494	TRUE	reported	igd	2	TRUE	NA	NA	59851	113154
33	rs17265513	C	T	C	T	0.00913188	0.00719583	0.199401	NA	FALSE	FALSE	FALSE	ieu-a-1188	20	39832628	0.0099	173005	0.4662	Major Depressive Disorder || id:ieu-a-1188	Major Depressive Disorder	Major Depressive Disorder || ||	TRUE	igd	NA	NA	NA	NA	NA	NA	NA	20	39832628	0.00151965	2e-09	452633	ebi-a-GCST011494	Daytime nap || id:ebi-a-GCST011494	TRUE	reported	igd	2	TRUE	NA	NA	59851	113154
34	rs174541	C	T	C	T	0.00988214	0.0189993	0.360451	NA	FALSE	FALSE	FALSE	ieu-a-1188	11	61565908	0.0083	173005	0.0215899	Major Depressive Disorder || id:ieu-a-1188	Major Depressive Disorder	Major Depressive Disorder || ||	TRUE	igd	NA	NA	NA	NA	NA	NA	NA	11	61565908	0.00126293	4.4e-15	452633	ebi-a-GCST011494	Daytime nap || id:ebi-a-GCST011494	TRUE	reported	igd	2	TRUE	NA	NA	59851	113154
35	rs17502738	C	T	C	T	-0.00870459	-0.00630011	0.195889	NA	FALSE	FALSE	FALSE	ieu-a-1188	9	37441650	0.0102	173005	0.5357	Major Depressive Disorder || id:ieu-a-1188	Major Depressive Disorder	Major Depressive Disorder || ||	TRUE	igd	NA	NA	NA	NA	NA	NA	NA	9	37441650	0.00153004	2e-08	452633	ebi-a-GCST011494	Daytime nap || id:ebi-a-GCST011494	TRUE	reported	igd	2	TRUE	NA	NA	59851	113154
36	rs1883048	C	T	C	T	0.00787143	-0.00870203	0.523561	NA	FALSE	FALSE	FALSE	ieu-a-1188	21	47397586	0.0082	173005	0.2899	Major Depressive Disorder || id:ieu-a-1188	Major Depressive Disorder	Major Depressive Disorder || ||	TRUE	igd	NA	NA	NA	NA	NA	NA	NA	21	47397586	0.00122313	1.8e-10	452633	ebi-a-GCST011494	Daytime nap || id:ebi-a-GCST011494	TRUE	reported	igd	2	TRUE	NA	NA	59851	113154
39	rs2033103	T	C	T	C	0.00725728	0.00169856	0.452115	NA	FALSE	FALSE	FALSE	ieu-a-1188	18	36097882	0.0079	173005	0.8287	Major Depressive Disorder || id:ieu-a-1188	Major Depressive Disorder	Major Depressive Disorder || ||	TRUE	igd	NA	NA	NA	NA	NA	NA	NA	18	36097882	0.00122022	2.6e-09	452633	ebi-a-GCST011494	Daytime nap || id:ebi-a-GCST011494	TRUE	reported	igd	2	TRUE	NA	NA	59851	113154
40	rs2059639	T	C	T	C	-0.0066823	0.00940408	0.520557	NA	FALSE	FALSE	FALSE	ieu-a-1188	8	67381858	0.0173	173005	0.584201	Major Depressive Disorder || id:ieu-a-1188	Major Depressive Disorder	Major Depressive Disorder || ||	TRUE	igd	NA	NA	NA	NA	NA	NA	NA	8	67381858	0.0012172	2.4e-08	452633	ebi-a-GCST011494	Daytime nap || id:ebi-a-GCST011494	TRUE	reported	igd	2	TRUE	NA	NA	59851	113154
41	rs2099810	G	A	G	A	-0.00769192	0.00660174	0.49693	NA	FALSE	FALSE	FALSE	ieu-a-1188	5	112030173	0.0079	173005	0.4059	Major Depressive Disorder || id:ieu-a-1188	Major Depressive Disorder	Major Depressive Disorder || ||	TRUE	igd	NA	NA	NA	NA	NA	NA	NA	5	112030173	0.00121447	2.8e-10	452633	ebi-a-GCST011494	Daytime nap || id:ebi-a-GCST011494	TRUE	reported	igd	2	TRUE	NA	NA	59851	113154
42	rs2143792	A	G	A	G	-0.00713406	0.00679685	0.432469	NA	FALSE	FALSE	FALSE	ieu-a-1188	6	62182204	0.0082	173005	0.4074	Major Depressive Disorder || id:ieu-a-1188	Major Depressive Disorder	Major Depressive Disorder || ||	TRUE	igd	NA	NA	NA	NA	NA	NA	NA	6	62182204	0.00123401	9.1e-09	452633	ebi-a-GCST011494	Daytime nap || id:ebi-a-GCST011494	TRUE	reported	igd	2	TRUE	NA	NA	59851	113154
44	rs224111	A	G	A	G	-0.00798411	-0.016597	0.387694	NA	FALSE	FALSE	FALSE	ieu-a-1188	10	64552010	0.0091	173005	0.0676208	Major Depressive Disorder || id:ieu-a-1188	Major Depressive Disorder	Major Depressive Disorder || ||	TRUE	igd	NA	NA	NA	NA	NA	NA	NA	10	64552010	0.00124912	1.6e-10	452633	ebi-a-GCST011494	Daytime nap || id:ebi-a-GCST011494	TRUE	reported	igd	2	TRUE	NA	NA	59851	113154
45	rs2250377	G	A	G	A	-0.0131561	-0.0161981	0.661117	NA	FALSE	FALSE	FALSE	ieu-a-1188	1	201860626	0.0084	173005	0.0526005	Major Depressive Disorder || id:ieu-a-1188	Major Depressive Disorder	Major Depressive Disorder || ||	TRUE	igd	NA	NA	NA	NA	NA	NA	NA	1	201860626	0.00127975	1.4e-24	452633	ebi-a-GCST011494	Daytime nap || id:ebi-a-GCST011494	TRUE	reported	igd	2	TRUE	NA	NA	59851	113154
47	rs2370926	C	T	C	T	-0.00813213	0.0193969	0.366474	NA	FALSE	FALSE	FALSE	ieu-a-1188	14	79602542	0.0082	173005	0.01844	Major Depressive Disorder || id:ieu-a-1188	Major Depressive Disorder	Major Depressive Disorder || ||	TRUE	igd	NA	NA	NA	NA	NA	NA	NA	14	79602542	0.00126359	1.7e-10	452633	ebi-a-GCST011494	Daytime nap || id:ebi-a-GCST011494	TRUE	reported	igd	2	TRUE	NA	NA	59851	113154
49	rs2653349	G	A	G	A	-0.0165942	-0.0116024	0.785223	NA	FALSE	FALSE	FALSE	ieu-a-1188	6	55142337	0.0096	173005	0.2305	Major Depressive Disorder || id:ieu-a-1188	Major Depressive Disorder	Major Depressive Disorder || ||	TRUE	igd	NA	NA	NA	NA	NA	NA	NA	6	55142337	0.00147827	3.4e-29	452633	ebi-a-GCST011494	Daytime nap || id:ebi-a-GCST011494	TRUE	reported	igd	2	TRUE	NA	NA	59851	113154
50	rs2699869	C	A	C	A	-0.00678084	-0.00750179	0.545872	NA	FALSE	FALSE	FALSE	ieu-a-1188	3	133032892	0.0079	173005	0.3448	Major Depressive Disorder || id:ieu-a-1188	Major Depressive Disorder	Major Depressive Disorder || ||	TRUE	igd	NA	NA	NA	NA	NA	NA	NA	3	133032892	0.00121774	3.1e-08	452633	ebi-a-GCST011494	Daytime nap || id:ebi-a-GCST011494	TRUE	reported	igd	2	TRUE	NA	NA	59851	113154
51	rs271057	T	C	T	C	-0.00866783	-0.0123965	0.751573	NA	FALSE	FALSE	FALSE	ieu-a-1188	11	92769748	0.0091	173005	0.172	Major Depressive Disorder || id:ieu-a-1188	Major Depressive Disorder	Major Depressive Disorder || ||	TRUE	igd	NA	NA	NA	NA	NA	NA	NA	11	92769748	0.00140414	6.5e-10	452633	ebi-a-GCST011494	Daytime nap || id:ebi-a-GCST011494	TRUE	reported	igd	2	TRUE	NA	NA	59851	113154
52	rs2769916	A	G	A	G	0.00875328	0.00320486	0.688617	NA	FALSE	FALSE	FALSE	ieu-a-1188	13	107820389	0.0086	173005	0.7079	Major Depressive Disorder || id:ieu-a-1188	Major Depressive Disorder	Major Depressive Disorder || ||	TRUE	igd	NA	NA	NA	NA	NA	NA	NA	13	107820389	0.00131344	1.7e-11	452633	ebi-a-GCST011494	Daytime nap || id:ebi-a-GCST011494	TRUE	reported	igd	2	TRUE	NA	NA	59851	113154
55	rs2943023	T	C	T	C	-0.00710422	-0.0157026	0.419803	NA	FALSE	FALSE	FALSE	ieu-a-1188	5	89597733	0.008	173005	0.0494595	Major Depressive Disorder || id:ieu-a-1188	Major Depressive Disorder	Major Depressive Disorder || ||	TRUE	igd	NA	NA	NA	NA	NA	NA	NA	5	89597733	0.00123055	7.4e-09	452633	ebi-a-GCST011494	Daytime nap || id:ebi-a-GCST011494	TRUE	reported	igd	2	TRUE	NA	NA	59851	113154
56	rs295278	A	G	A	G	-0.00787804	0.0198026	0.394519	NA	FALSE	FALSE	FALSE	ieu-a-1188	9	86420144	0.0177	173005	0.2632	Major Depressive Disorder || id:ieu-a-1188	Major Depressive Disorder	Major Depressive Disorder || ||	TRUE	igd	NA	NA	NA	NA	NA	NA	NA	9	86420144	0.00124238	2.2e-10	452633	ebi-a-GCST011494	Daytime nap || id:ebi-a-GCST011494	TRUE	reported	igd	2	TRUE	NA	NA	59851	113154
57	rs34262487	A	C	A	C	-0.0145107	-0.0391983	0.072003	NA	FALSE	FALSE	FALSE	ieu-a-1188	6	36224315	0.0151	173005	0.00925295	Major Depressive Disorder || id:ieu-a-1188	Major Depressive Disorder	Major Depressive Disorder || ||	TRUE	igd	NA	NA	NA	NA	NA	NA	NA	6	36224315	0.00235463	1.2e-09	452633	ebi-a-GCST011494	Daytime nap || id:ebi-a-GCST011494	TRUE	reported	igd	2	TRUE	NA	NA	59851	113154
58	rs35011311	T	G	T	G	-0.009082	0.00990083	0.265581	NA	FALSE	FALSE	FALSE	ieu-a-1188	12	38616581	0.0113	173005	0.3831	Major Depressive Disorder || id:ieu-a-1188	Major Depressive Disorder	Major Depressive Disorder || ||	TRUE	igd	NA	NA	NA	NA	NA	NA	NA	12	38616581	0.00138249	4.4e-11	452633	ebi-a-GCST011494	Daytime nap || id:ebi-a-GCST011494	TRUE	reported	igd	2	TRUE	NA	NA	59851	113154
59	rs35039375	G	A	G	A	0.0136431	0.0275973	0.091832	NA	FALSE	FALSE	FALSE	ieu-a-1188	1	171516863	0.014	173005	0.0493696	Major Depressive Disorder || id:ieu-a-1188	Major Depressive Disorder	Major Depressive Disorder || ||	TRUE	igd	NA	NA	NA	NA	NA	NA	NA	1	171516863	0.00210973	8.7e-11	452633	ebi-a-GCST011494	Daytime nap || id:ebi-a-GCST011494	TRUE	reported	igd	2	TRUE	NA	NA	59851	113154
60	rs350785	C	T	C	T	-0.0126479	-0.0231011	0.884524	NA	FALSE	FALSE	FALSE	ieu-a-1188	2	52934600	0.0124	173005	0.0617803	Major Depressive Disorder || id:ieu-a-1188	Major Depressive Disorder	Major Depressive Disorder || ||	TRUE	igd	NA	NA	NA	NA	NA	NA	NA	2	52934600	0.00190975	1.5e-11	452633	ebi-a-GCST011494	Daytime nap || id:ebi-a-GCST011494	TRUE	reported	igd	2	TRUE	NA	NA	59851	113154
61	rs351776	C	A	C	A	0.00755367	0.00700447	0.549518	NA	FALSE	FALSE	FALSE	ieu-a-1188	8	28191306	0.0079	173005	0.3792	Major Depressive Disorder || id:ieu-a-1188	Major Depressive Disorder	Major Depressive Disorder || ||	TRUE	igd	NA	NA	NA	NA	NA	NA	NA	8	28191306	0.00122072	8.4e-10	452633	ebi-a-GCST011494	Daytime nap || id:ebi-a-GCST011494	TRUE	reported	igd	2	TRUE	NA	NA	59851	113154
62	rs35851551	G	A	G	A	-0.011194	-0.0018982	0.101504	NA	FALSE	FALSE	FALSE	ieu-a-1188	7	31330785	0.0142	173005	0.8955	Major Depressive Disorder || id:ieu-a-1188	Major Depressive Disorder	Major Depressive Disorder || ||	TRUE	igd	NA	NA	NA	NA	NA	NA	NA	7	31330785	0.00202654	3.5e-08	452633	ebi-a-GCST011494	Daytime nap || id:ebi-a-GCST011494	TRUE	reported	igd	2	TRUE	NA	NA	59851	113154
63	rs378421	A	G	A	G	0.00697888	0.00390238	0.41729	NA	FALSE	FALSE	FALSE	ieu-a-1188	16	28754684	0.0097	173005	0.6859	Major Depressive Disorder || id:ieu-a-1188	Major Depressive Disorder	Major Depressive Disorder || ||	TRUE	igd	NA	NA	NA	NA	NA	NA	NA	16	28754684	0.0012384	2.4e-08	452633	ebi-a-GCST011494	Daytime nap || id:ebi-a-GCST011494	TRUE	reported	igd	2	TRUE	NA	NA	59851	113154
65	rs3810484	G	A	G	A	-0.00684147	0.0108992	0.443696	NA	FALSE	FALSE	FALSE	ieu-a-1188	20	62194103	0.0094	173005	0.2477	Major Depressive Disorder || id:ieu-a-1188	Major Depressive Disorder	Major Depressive Disorder || ||	TRUE	igd	NA	NA	NA	NA	NA	NA	NA	20	62194103	0.001222	2.2e-08	452633	ebi-a-GCST011494	Daytime nap || id:ebi-a-GCST011494	TRUE	reported	igd	2	TRUE	NA	NA	59851	113154
66	rs385199	C	A	C	A	-0.0209131	0.00429923	0.227862	NA	FALSE	FALSE	FALSE	ieu-a-1188	17	43698899	0.0112	173005	0.6998	Major Depressive Disorder || id:ieu-a-1188	Major Depressive Disorder	Major Depressive Disorder || ||	TRUE	igd	TRUE	rs385199	rs184745911	C	A	G	A	17	43686419	0.0014497	7.5e-47	452633	ebi-a-GCST011494	Daytime nap || id:ebi-a-GCST011494	TRUE	reported	igd	2	TRUE	NA	NA	59851	113154
67	rs3935190	A	G	A	G	0.00801432	-0.00739729	0.536252	NA	FALSE	FALSE	FALSE	ieu-a-1188	17	79084367	0.0088	173005	0.3987	Major Depressive Disorder || id:ieu-a-1188	Major Depressive Disorder	Major Depressive Disorder || ||	TRUE	igd	NA	NA	NA	NA	NA	NA	NA	17	79084367	0.00122354	5.4e-11	452633	ebi-a-GCST011494	Daytime nap || id:ebi-a-GCST011494	TRUE	reported	igd	2	TRUE	NA	NA	59851	113154
68	rs4511908	G	T	G	T	0.00726347	0.0553964	0.580907	NA	FALSE	FALSE	FALSE	ieu-a-1188	3	82770852	0.0198	173005	0.00504696	Major Depressive Disorder || id:ieu-a-1188	Major Depressive Disorder	Major Depressive Disorder || ||	TRUE	igd	NA	NA	NA	NA	NA	NA	NA	3	82770852	0.00128337	1.4e-08	452633	ebi-a-GCST011494	Daytime nap || id:ebi-a-GCST011494	TRUE	reported	igd	2	TRUE	NA	NA	59851	113154
69	rs4604518	A	G	A	G	-0.00691205	-0.0203966	0.453526	NA	FALSE	FALSE	FALSE	ieu-a-1188	9	120555845	0.0079	173005	0.01022	Major Depressive Disorder || id:ieu-a-1188	Major Depressive Disorder	Major Depressive Disorder || ||	TRUE	igd	NA	NA	NA	NA	NA	NA	NA	9	120555845	0.00122091	1.4e-08	452633	ebi-a-GCST011494	Daytime nap || id:ebi-a-GCST011494	TRUE	reported	igd	2	TRUE	NA	NA	59851	113154
70	rs467897	A	G	A	G	-0.00955698	0.00330453	0.677609	NA	FALSE	FALSE	FALSE	ieu-a-1188	5	102155610	0.0086	173005	0.6962	Major Depressive Disorder || id:ieu-a-1188	Major Depressive Disorder	Major Depressive Disorder || ||	TRUE	igd	NA	NA	NA	NA	NA	NA	NA	5	102155610	0.00130107	2.6e-13	452633	ebi-a-GCST011494	Daytime nap || id:ebi-a-GCST011494	TRUE	reported	igd	2	TRUE	NA	NA	59851	113154
71	rs60222088	A	C	A	C	-0.0112358	-0.00859685	0.147267	NA	FALSE	FALSE	FALSE	ieu-a-1188	12	108334477	0.0108	173005	0.4251	Major Depressive Disorder || id:ieu-a-1188	Major Depressive Disorder	Major Depressive Disorder || ||	TRUE	igd	NA	NA	NA	NA	NA	NA	NA	12	108334477	0.00172293	6.4e-11	452633	ebi-a-GCST011494	Daytime nap || id:ebi-a-GCST011494	TRUE	reported	igd	2	TRUE	NA	NA	59851	113154
72	rs60920123	A	G	A	G	-0.00763778	0.00489799	0.433192	NA	FALSE	FALSE	FALSE	ieu-a-1188	16	10134637	0.008	173005	0.5441	Major Depressive Disorder || id:ieu-a-1188	Major Depressive Disorder	Major Depressive Disorder || ||	TRUE	igd	NA	NA	NA	NA	NA	NA	NA	16	10134637	0.00122697	4.5e-10	452633	ebi-a-GCST011494	Daytime nap || id:ebi-a-GCST011494	TRUE	reported	igd	2	TRUE	NA	NA	59851	113154
73	rs614987	C	A	C	A	0.0110217	0.00250313	0.614205	NA	FALSE	FALSE	FALSE	ieu-a-1188	6	124920871	0.0081	173005	0.7568	Major Depressive Disorder || id:ieu-a-1188	Major Depressive Disorder	Major Depressive Disorder || ||	TRUE	igd	NA	NA	NA	NA	NA	NA	NA	6	124920871	0.00124925	7.5e-19	452633	ebi-a-GCST011494	Daytime nap || id:ebi-a-GCST011494	TRUE	reported	igd	2	TRUE	NA	NA	59851	113154
74	rs62189006	G	A	G	A	-0.0120943	-0.00950469	0.092801	NA	FALSE	FALSE	FALSE	ieu-a-1188	2	162573586	0.0136	173005	0.4854	Major Depressive Disorder || id:ieu-a-1188	Major Depressive Disorder	Major Depressive Disorder || ||	TRUE	igd	NA	NA	NA	NA	NA	NA	NA	2	162573586	0.0020982	8.3e-09	452633	ebi-a-GCST011494	Daytime nap || id:ebi-a-GCST011494	TRUE	reported	igd	2	TRUE	NA	NA	59851	113154
75	rs6452787	G	A	G	A	-0.00772931	-0.00650109	0.463847	NA	FALSE	FALSE	FALSE	ieu-a-1188	5	87712831	0.0173	173005	0.706	Major Depressive Disorder || id:ieu-a-1188	Major Depressive Disorder	Major Depressive Disorder || ||	TRUE	igd	NA	NA	NA	NA	NA	NA	NA	5	87712831	0.0012169	2e-10	452633	ebi-a-GCST011494	Daytime nap || id:ebi-a-GCST011494	TRUE	reported	igd	2	TRUE	NA	NA	59851	113154
76	rs6665690	C	A	C	A	-0.00923907	0.0149005	0.170043	NA	FALSE	FALSE	FALSE	ieu-a-1188	1	162836235	0.0105	173005	0.1565	Major Depressive Disorder || id:ieu-a-1188	Major Depressive Disorder	Major Depressive Disorder || ||	TRUE	igd	NA	NA	NA	NA	NA	NA	NA	1	162836235	0.00161461	6e-09	452633	ebi-a-GCST011494	Daytime nap || id:ebi-a-GCST011494	TRUE	reported	igd	2	TRUE	NA	NA	59851	113154
78	rs73817091	T	C	T	C	0.0165127	-0.00300451	0.042467	NA	FALSE	FALSE	FALSE	ieu-a-1188	5	159042652	0.0206	173005	0.8828	Major Depressive Disorder || id:ieu-a-1188	Major Depressive Disorder	Major Depressive Disorder || ||	TRUE	igd	NA	NA	NA	NA	NA	NA	NA	5	159042652	0.00302224	3.8e-08	452633	ebi-a-GCST011494	Daytime nap || id:ebi-a-GCST011494	TRUE	reported	igd	2	TRUE	NA	NA	59851	113154
79	rs7422655	T	C	T	C	-0.00783348	-0.0116982	0.736885	NA	FALSE	FALSE	FALSE	ieu-a-1188	2	208941004	0.0089	173005	0.1911	Major Depressive Disorder || id:ieu-a-1188	Major Depressive Disorder	Major Depressive Disorder || ||	TRUE	igd	NA	NA	NA	NA	NA	NA	NA	2	208941004	0.00137827	1.1e-08	452633	ebi-a-GCST011494	Daytime nap || id:ebi-a-GCST011494	TRUE	reported	igd	2	TRUE	NA	NA	59851	113154
80	rs7423968	G	A	G	A	-0.00767586	-0.000699755	0.428827	NA	FALSE	FALSE	FALSE	ieu-a-1188	2	59467016	0.008	173005	0.9302	Major Depressive Disorder || id:ieu-a-1188	Major Depressive Disorder	Major Depressive Disorder || ||	TRUE	igd	NA	NA	NA	NA	NA	NA	NA	2	59467016	0.00123216	4.8e-10	452633	ebi-a-GCST011494	Daytime nap || id:ebi-a-GCST011494	TRUE	reported	igd	2	TRUE	NA	NA	59851	113154
81	rs75022160	T	C	T	C	-0.00988485	0.0282959	0.137254	NA	FALSE	FALSE	FALSE	ieu-a-1188	2	25311861	0.0115	173005	0.0136301	Major Depressive Disorder || id:ieu-a-1188	Major Depressive Disorder	Major Depressive Disorder || ||	TRUE	igd	NA	NA	NA	NA	NA	NA	NA	2	25311861	0.00176929	1.7e-08	452633	ebi-a-GCST011494	Daytime nap || id:ebi-a-GCST011494	TRUE	reported	igd	2	TRUE	NA	NA	59851	113154
82	rs76257331	A	G	A	G	0.00867666	0.00760104	0.198266	NA	FALSE	FALSE	FALSE	ieu-a-1188	7	106916279	0.0099	173005	0.4462	Major Depressive Disorder || id:ieu-a-1188	Major Depressive Disorder	Major Depressive Disorder || ||	TRUE	igd	NA	NA	NA	NA	NA	NA	NA	7	106916279	0.0015218	1.2e-08	452633	ebi-a-GCST011494	Daytime nap || id:ebi-a-GCST011494	TRUE	reported	igd	2	TRUE	NA	NA	59851	113154
83	rs76824303	C	A	C	A	-0.0117977	-0.025697	0.099416	NA	FALSE	FALSE	FALSE	ieu-a-1188	3	62459819	0.0135	173005	0.0569102	Major Depressive Disorder || id:ieu-a-1188	Major Depressive Disorder	Major Depressive Disorder || ||	TRUE	igd	NA	NA	NA	NA	NA	NA	NA	3	62459819	0.00207749	1.7e-08	452633	ebi-a-GCST011494	Daytime nap || id:ebi-a-GCST011494	TRUE	reported	igd	2	TRUE	NA	NA	59851	113154
85	rs77154532	G	A	G	A	-0.00769324	-0.00509699	0.358326	NA	FALSE	FALSE	FALSE	ieu-a-1188	3	19377311	0.0083	173005	0.537499	Major Depressive Disorder || id:ieu-a-1188	Major Depressive Disorder	Major Depressive Disorder || ||	TRUE	igd	NA	NA	NA	NA	NA	NA	NA	3	19377311	0.0012705	1.4e-09	452633	ebi-a-GCST011494	Daytime nap || id:ebi-a-GCST011494	TRUE	reported	igd	2	TRUE	NA	NA	59851	113154
86	rs7814873	T	C	T	C	-0.00720972	0.0020978	0.617006	NA	FALSE	FALSE	FALSE	ieu-a-1188	8	142213997	0.0088	173005	0.81	Major Depressive Disorder || id:ieu-a-1188	Major Depressive Disorder	Major Depressive Disorder || ||	TRUE	igd	NA	NA	NA	NA	NA	NA	NA	8	142213997	0.00126385	1.5e-08	452633	ebi-a-GCST011494	Daytime nap || id:ebi-a-GCST011494	TRUE	reported	igd	2	TRUE	NA	NA	59851	113154
87	rs785145	G	T	G	T	0.0069889	0.0105959	0.431455	NA	FALSE	FALSE	FALSE	ieu-a-1188	6	114650655	0.0079	173005	0.1833	Major Depressive Disorder || id:ieu-a-1188	Major Depressive Disorder	Major Depressive Disorder || ||	TRUE	igd	NA	NA	NA	NA	NA	NA	NA	6	114650655	0.00122527	1e-08	452633	ebi-a-GCST011494	Daytime nap || id:ebi-a-GCST011494	TRUE	reported	igd	2	TRUE	NA	NA	59851	113154
88	rs80163246	C	T	C	T	0.0119129	0.0281012	0.117455	NA	FALSE	FALSE	FALSE	ieu-a-1188	2	164574344	0.0127	173005	0.0273899	Major Depressive Disorder || id:ieu-a-1188	Major Depressive Disorder	Major Depressive Disorder || ||	TRUE	igd	NA	NA	NA	NA	NA	NA	NA	2	164574344	0.00188438	1.4e-10	452633	ebi-a-GCST011494	Daytime nap || id:ebi-a-GCST011494	TRUE	reported	igd	2	TRUE	NA	NA	59851	113154
91	rs9287862	T	C	T	C	-0.0122526	-0.0307995	0.913226	NA	FALSE	FALSE	FALSE	ieu-a-1188	2	151500518	0.0141	173005	0.0282703	Major Depressive Disorder || id:ieu-a-1188	Major Depressive Disorder	Major Depressive Disorder || ||	TRUE	igd	NA	NA	NA	NA	NA	NA	NA	2	151500518	0.00215162	2e-08	452633	ebi-a-GCST011494	Daytime nap || id:ebi-a-GCST011494	TRUE	reported	igd	2	TRUE	NA	NA	59851	113154
92	rs9309116	T	C	T	C	0.00737914	0.00730327	0.652831	NA	FALSE	FALSE	FALSE	ieu-a-1188	2	44557919	0.0083	173005	0.3801	Major Depressive Disorder || id:ieu-a-1188	Major Depressive Disorder	Major Depressive Disorder || ||	TRUE	igd	NA	NA	NA	NA	NA	NA	NA	2	44557919	0.00127277	3.9e-09	452633	ebi-a-GCST011494	Daytime nap || id:ebi-a-GCST011494	TRUE	reported	igd	2	TRUE	NA	NA	59851	113154
93	rs936944	A	G	A	G	-0.00913528	0.0139029	0.837821	NA	FALSE	FALSE	FALSE	ieu-a-1188	3	44385814	0.0111	173005	0.2098	Major Depressive Disorder || id:ieu-a-1188	Major Depressive Disorder	Major Depressive Disorder || ||	TRUE	igd	NA	NA	NA	NA	NA	NA	NA	3	44385814	0.00164374	3.2e-08	452633	ebi-a-GCST011494	Daytime nap || id:ebi-a-GCST011494	TRUE	reported	igd	2	TRUE	NA	NA	59851	113154
95	rs9460110	C	T	C	T	0.00735568	-0.0010994	0.369782	NA	FALSE	FALSE	FALSE	ieu-a-1188	6	170621249	0.0084	173005	0.8922	Major Depressive Disorder || id:ieu-a-1188	Major Depressive Disorder	Major Depressive Disorder || ||	TRUE	igd	NA	NA	NA	NA	NA	NA	NA	6	170621249	0.00125751	8.4e-09	452633	ebi-a-GCST011494	Daytime nap || id:ebi-a-GCST011494	TRUE	reported	igd	2	TRUE	NA	NA	59851	113154
96	rs962247	A	G	A	G	-0.00796355	-0.011597	0.476801	NA	FALSE	FALSE	FALSE	ieu-a-1188	18	23084118	0.008	173005	0.1463	Major Depressive Disorder || id:ieu-a-1188	Major Depressive Disorder	Major Depressive Disorder || ||	TRUE	igd	NA	NA	NA	NA	NA	NA	NA	18	23084118	0.00122493	5.7e-11	452633	ebi-a-GCST011494	Daytime nap || id:ebi-a-GCST011494	TRUE	reported	igd	2	TRUE	NA	NA	59851	113154
97	rs971415	G	A	G	A	-0.0110652	0.00869772	0.122378	NA	FALSE	FALSE	FALSE	ieu-a-1188	9	108846445	0.0117	173005	0.4569	Major Depressive Disorder || id:ieu-a-1188	Major Depressive Disorder	Major Depressive Disorder || ||	TRUE	igd	NA	NA	NA	NA	NA	NA	NA	9	108846445	0.00185108	1.2e-09	452633	ebi-a-GCST011494	Daytime nap || id:ebi-a-GCST011494	TRUE	reported	igd	2	TRUE	NA	NA	59851	113154
98	rs9939355	T	C	T	C	-0.00726404	0.00330453	0.557671	NA	FALSE	FALSE	FALSE	ieu-a-1188	16	23837048	0.008	173005	0.6834	Major Depressive Disorder || id:ieu-a-1188	Major Depressive Disorder	Major Depressive Disorder || ||	TRUE	igd	NA	NA	NA	NA	NA	NA	NA	16	23837048	0.00122438	4.5e-09	452633	ebi-a-GCST011494	Daytime nap || id:ebi-a-GCST011494	TRUE	reported	igd	2	TRUE	NA	NA	59851	113154
99	rs9965170	A	G	A	G	-0.0136374	-0.00290421	0.423393	NA	FALSE	FALSE	FALSE	ieu-a-1188	18	44788274	0.0079	173005	0.715	Major Depressive Disorder || id:ieu-a-1188	Major Depressive Disorder	Major Depressive Disorder || ||	TRUE	igd	NA	NA	NA	NA	NA	NA	NA	18	44788274	0.00122874	7.8e-29	452633	ebi-a-GCST011494	Daytime nap || id:ebi-a-GCST011494	TRUE	reported	igd	2	TRUE	NA	NA	59851	113154

## Sheet: Feeling guilty_major depressive
	SNP	effect_allele.exposure	other_allele.exposure	effect_allele.outcome	other_allele.outcome	beta.exposure	beta.outcome	eaf.exposure	eaf.outcome	remove	palindromic	ambiguous	id.outcome	chr	pos	se.outcome	samplesize.outcome	pval.outcome	outcome	originalname.outcome	outcome.deprecated	mr_keep.outcome	data_source.outcome	proxy.outcome	target_snp.outcome	proxy_snp.outcome	target_a1.outcome	target_a2.outcome	proxy_a1.outcome	proxy_a2.outcome	pval.exposure	se.exposure	chr.exposure	samplesize.exposure	pos.exposure	id.exposure	exposure	mr_keep.exposure	pval_origin.exposure	data_source.exposure	action	mr_keep	ncase.exposure	ncontrol.exposure	ncase.outcome	ncontrol.outcome
1	rs10119773	G	A	G	A	0.0157348	0.0177974	0.534002	NA	FALSE	FALSE	FALSE	ieu-a-1188	9	23736400	0.008	173005	0.0266397	Major Depressive Disorder || id:ieu-a-1188	Major Depressive Disorder	Major Depressive Disorder || ||	TRUE	igd	NA	NA	NA	NA	NA	NA	NA	3.67e-11	0.00237794	9	373380	23736400	ebi-a-GCST006945	Feeling guilty || id:ebi-a-GCST006945	TRUE	reported	igd	2	TRUE	NA	NA	59851	113154
2	rs12420205	T	C	T	C	0.0149574	0.0355028	0.677505	NA	FALSE	FALSE	FALSE	ieu-a-1188	11	113394035	0.0187	173005	0.05815	Major Depressive Disorder || id:ieu-a-1188	Major Depressive Disorder	Major Depressive Disorder || ||	TRUE	igd	NA	NA	NA	NA	NA	NA	NA	2.26e-09	0.00250207	11	373380	113394035	ebi-a-GCST006945	Feeling guilty || id:ebi-a-GCST006945	TRUE	reported	igd	2	TRUE	NA	NA	59851	113154
3	rs12528131	G	A	G	A	0.0149215	0.015002	0.4826	NA	FALSE	FALSE	FALSE	ieu-a-1188	6	105389104	0.008	173005	0.0591602	Major Depressive Disorder || id:ieu-a-1188	Major Depressive Disorder	Major Depressive Disorder || ||	TRUE	igd	NA	NA	NA	NA	NA	NA	NA	1.36e-10	0.00232422	6	373380	105389104	ebi-a-GCST006945	Feeling guilty || id:ebi-a-GCST006945	TRUE	reported	igd	2	TRUE	NA	NA	59851	113154
4	rs1557339	A	C	A	C	-0.0166649	-0.0299027	0.738067	NA	FALSE	FALSE	FALSE	ieu-a-1188	18	35129076	0.0092	173005	0.00121801	Major Depressive Disorder || id:ieu-a-1188	Major Depressive Disorder	Major Depressive Disorder || ||	TRUE	igd	NA	NA	NA	NA	NA	NA	NA	3.69e-10	0.00265915	18	373380	35129076	ebi-a-GCST006945	Feeling guilty || id:ebi-a-GCST006945	TRUE	reported	igd	2	TRUE	NA	NA	59851	113154
5	rs2109648	A	G	A	G	0.0141103	0.00850374	0.63965	NA	FALSE	FALSE	FALSE	ieu-a-1188	17	64489704	0.0083	173005	0.307	Major Depressive Disorder || id:ieu-a-1188	Major Depressive Disorder	Major Depressive Disorder || ||	TRUE	igd	NA	NA	NA	NA	NA	NA	NA	5.22e-09	0.00241614	17	373380	64489704	ebi-a-GCST006945	Feeling guilty || id:ebi-a-GCST006945	TRUE	reported	igd	2	TRUE	NA	NA	59851	113154
6	rs34657012	A	C	A	C	0.0154767	0.00639948	0.279037	NA	FALSE	FALSE	FALSE	ieu-a-1188	2	23602602	0.0088	173005	0.4672	Major Depressive Disorder || id:ieu-a-1188	Major Depressive Disorder	Major Depressive Disorder || ||	TRUE	igd	NA	NA	NA	NA	NA	NA	NA	2.13e-09	0.00258463	2	373380	23602602	ebi-a-GCST006945	Feeling guilty || id:ebi-a-GCST006945	TRUE	reported	igd	2	TRUE	NA	NA	59851	113154
8	rs55769038	A	G	A	G	-0.0160833	-0.00540458	0.578002	NA	FALSE	FALSE	FALSE	ieu-a-1188	11	13331808	0.0081	173005	0.4999	Major Depressive Disorder || id:ieu-a-1188	Major Depressive Disorder	Major Depressive Disorder || ||	TRUE	igd	NA	NA	NA	NA	NA	NA	NA	7.83e-12	0.00235068	11	373380	13331808	ebi-a-GCST006945	Feeling guilty || id:ebi-a-GCST006945	TRUE	reported	igd	2	TRUE	NA	NA	59851	113154
10	rs681875	A	C	A	C	0.0170061	0.0109004	0.206279	NA	FALSE	FALSE	FALSE	ieu-a-1188	1	37161255	0.01	173005	0.275	Major Depressive Disorder || id:ieu-a-1188	Major Depressive Disorder	Major Depressive Disorder || ||	TRUE	igd	NA	NA	NA	NA	NA	NA	NA	3.18e-09	0.00287168	1	373380	37161255	ebi-a-GCST006945	Feeling guilty || id:ebi-a-GCST006945	TRUE	reported	igd	2	TRUE	NA	NA	59851	113154
11	rs77804065	T	C	T	C	0.0175056	0.00449986	0.217158	NA	FALSE	FALSE	FALSE	ieu-a-1188	17	43830685	0.0109	173005	0.680899	Major Depressive Disorder || id:ieu-a-1188	Major Depressive Disorder	Major Depressive Disorder || ||	TRUE	igd	TRUE	rs77804065	rs62055869	T	C	A	G	6.48e-10	0.00283353	17	373380	43810896	ebi-a-GCST006945	Feeling guilty || id:ebi-a-GCST006945	TRUE	reported	igd	2	TRUE	NA	NA	59851	113154

## Sheet: Feeling hurt_major depressive d
	SNP	effect_allele.exposure	other_allele.exposure	effect_allele.outcome	other_allele.outcome	beta.exposure	beta.outcome	eaf.exposure	eaf.outcome	remove	palindromic	ambiguous	id.outcome	chr	pos	se.outcome	samplesize.outcome	pval.outcome	outcome	originalname.outcome	outcome.deprecated	mr_keep.outcome	data_source.outcome	proxy.outcome	target_snp.outcome	proxy_snp.outcome	target_a1.outcome	target_a2.outcome	proxy_a1.outcome	proxy_a2.outcome	se.exposure	pos.exposure	samplesize.exposure	pval.exposure	chr.exposure	id.exposure	exposure	mr_keep.exposure	pval_origin.exposure	data_source.exposure	action	mr_keep	ncase.exposure	ncontrol.exposure	ncase.outcome	ncontrol.outcome
2	rs10210652	A	G	A	G	0.0153477	-0.00160128	0.347252	NA	FALSE	FALSE	FALSE	ieu-a-1188	2	148469593	0.0083	173005	0.8501	Major Depressive Disorder || id:ieu-a-1188	Major Depressive Disorder	Major Depressive Disorder || ||	TRUE	igd	NA	NA	NA	NA	NA	NA	NA	0.00243807	148469593	372047	3.08e-10	2	ebi-a-GCST006951	Feeling hurt || id:ebi-a-GCST006951	TRUE	reported	igd	2	TRUE	NA	NA	59851	113154
3	rs10511285	G	T	G	T	0.0130829	0.0202027	0.459246	NA	FALSE	FALSE	FALSE	ieu-a-1188	3	110103126	0.008	173005	0.01187	Major Depressive Disorder || id:ieu-a-1188	Major Depressive Disorder	Major Depressive Disorder || ||	TRUE	igd	NA	NA	NA	NA	NA	NA	NA	0.0023484	110103126	372047	2.53e-08	3	ebi-a-GCST006951	Feeling hurt || id:ebi-a-GCST006951	TRUE	reported	igd	2	TRUE	NA	NA	59851	113154
4	rs10850379	T	C	T	C	0.0143923	0.0204005	0.425983	NA	FALSE	FALSE	FALSE	ieu-a-1188	12	110002777	0.0079	173005	0.00996598	Major Depressive Disorder || id:ieu-a-1188	Major Depressive Disorder	Major Depressive Disorder || ||	TRUE	igd	NA	NA	NA	NA	NA	NA	NA	0.00234593	110002777	372047	8.51e-10	12	ebi-a-GCST006951	Feeling hurt || id:ebi-a-GCST006951	TRUE	reported	igd	2	TRUE	NA	NA	59851	113154
5	rs10891564	A	G	A	G	0.0148506	0.0139029	0.388119	NA	FALSE	FALSE	FALSE	ieu-a-1188	11	113374013	0.0081	173005	0.0851001	Major Depressive Disorder || id:ieu-a-1188	Major Depressive Disorder	Major Depressive Disorder || ||	TRUE	igd	NA	NA	NA	NA	NA	NA	NA	0.00238143	113374013	372047	4.48e-10	11	ebi-a-GCST006951	Feeling hurt || id:ebi-a-GCST006951	TRUE	reported	igd	2	TRUE	NA	NA	59851	113154
6	rs11663050	G	T	G	T	-0.0196964	-0.025697	0.642196	NA	FALSE	FALSE	FALSE	ieu-a-1188	18	35201153	0.0083	173005	0.00190099	Major Depressive Disorder || id:ieu-a-1188	Major Depressive Disorder	Major Depressive Disorder || ||	TRUE	igd	NA	NA	NA	NA	NA	NA	NA	0.00242357	35201153	372047	4.41e-16	18	ebi-a-GCST006951	Feeling hurt || id:ebi-a-GCST006951	TRUE	reported	igd	2	TRUE	NA	NA	59851	113154
7	rs11767715	T	C	T	C	-0.0200211	-0.00280393	0.132418	NA	FALSE	FALSE	FALSE	ieu-a-1188	7	39129941	0.0116	173005	0.8069	Major Depressive Disorder || id:ieu-a-1188	Major Depressive Disorder	Major Depressive Disorder || ||	TRUE	igd	NA	NA	NA	NA	NA	NA	NA	0.00344657	39129941	372047	6.29e-09	7	ebi-a-GCST006951	Feeling hurt || id:ebi-a-GCST006951	TRUE	reported	igd	2	TRUE	NA	NA	59851	113154
8	rs12028465	A	G	A	G	-0.0136625	-0.00020002	0.400161	NA	FALSE	FALSE	FALSE	ieu-a-1188	1	53736136	0.008	173005	0.9779	Major Depressive Disorder || id:ieu-a-1188	Major Depressive Disorder	Major Depressive Disorder || ||	TRUE	igd	NA	NA	NA	NA	NA	NA	NA	0.00236908	53736136	372047	8.05e-09	1	ebi-a-GCST006951	Feeling hurt || id:ebi-a-GCST006951	TRUE	reported	igd	2	TRUE	NA	NA	59851	113154
9	rs1231375	C	T	C	T	-0.019133	0.00180162	0.861237	NA	FALSE	FALSE	FALSE	ieu-a-1188	9	25755952	0.0138	173005	0.8988	Major Depressive Disorder || id:ieu-a-1188	Major Depressive Disorder	Major Depressive Disorder || ||	TRUE	igd	NA	NA	NA	NA	NA	NA	NA	0.00336197	25755952	372047	1.26e-08	9	ebi-a-GCST006951	Feeling hurt || id:ebi-a-GCST006951	TRUE	reported	igd	2	TRUE	NA	NA	59851	113154
10	rs12933611	G	T	G	T	0.0131518	0.0221025	0.373652	NA	FALSE	FALSE	FALSE	ieu-a-1188	16	13765383	0.0081	173005	0.00658795	Major Depressive Disorder || id:ieu-a-1188	Major Depressive Disorder	Major Depressive Disorder || ||	TRUE	igd	NA	NA	NA	NA	NA	NA	NA	0.00240876	13765383	372047	4.75e-08	16	ebi-a-GCST006951	Feeling hurt || id:ebi-a-GCST006951	TRUE	reported	igd	2	TRUE	NA	NA	59851	113154
12	rs145965565	G	T	G	T	0.0269671	0.0326988	0.0906455	NA	FALSE	FALSE	FALSE	ieu-a-1188	9	98273305	0.0125	173005	0.00892298	Major Depressive Disorder || id:ieu-a-1188	Major Depressive Disorder	Major Depressive Disorder || ||	TRUE	igd	NA	NA	NA	NA	NA	NA	NA	0.00405155	98273305	372047	2.82e-11	9	ebi-a-GCST006951	Feeling hurt || id:ebi-a-GCST006951	TRUE	reported	igd	2	TRUE	NA	NA	59851	113154
13	rs17532098	T	C	T	C	0.0213159	0.0352996	0.102583	NA	FALSE	FALSE	FALSE	ieu-a-1188	9	96262725	0.0128	173005	0.005868	Major Depressive Disorder || id:ieu-a-1188	Major Depressive Disorder	Major Depressive Disorder || ||	TRUE	igd	NA	NA	NA	NA	NA	NA	NA	0.00383035	96262725	372047	2.63e-08	9	ebi-a-GCST006951	Feeling hurt || id:ebi-a-GCST006951	TRUE	reported	igd	2	TRUE	NA	NA	59851	113154
14	rs1978573	T	C	T	C	-0.0142756	-0.000900405	0.300324	NA	FALSE	FALSE	FALSE	ieu-a-1188	2	185459544	0.0086	173005	0.9148	Major Depressive Disorder || id:ieu-a-1188	Major Depressive Disorder	Major Depressive Disorder || ||	TRUE	igd	NA	NA	NA	NA	NA	NA	NA	0.00254784	185459544	372047	2.11e-08	2	ebi-a-GCST006951	Feeling hurt || id:ebi-a-GCST006951	TRUE	reported	igd	2	TRUE	NA	NA	59851	113154
15	rs2027798	T	C	T	C	-0.013436	-0.00559563	0.580897	NA	FALSE	FALSE	FALSE	ieu-a-1188	5	149439044	0.0082	173005	0.495	Major Depressive Disorder || id:ieu-a-1188	Major Depressive Disorder	Major Depressive Disorder || ||	TRUE	igd	NA	NA	NA	NA	NA	NA	NA	0.00236216	149439044	372047	1.28e-08	5	ebi-a-GCST006951	Feeling hurt || id:ebi-a-GCST006951	TRUE	reported	igd	2	TRUE	NA	NA	59851	113154
16	rs2102923	G	A	G	A	0.0139333	0.000300045	0.627608	NA	FALSE	FALSE	FALSE	ieu-a-1188	14	69662105	0.0081	173005	0.9718	Major Depressive Disorder || id:ieu-a-1188	Major Depressive Disorder	Major Depressive Disorder || ||	TRUE	igd	NA	NA	NA	NA	NA	NA	NA	0.00241354	69662105	372047	7.79e-09	14	ebi-a-GCST006951	Feeling hurt || id:ebi-a-GCST006951	TRUE	reported	igd	2	TRUE	NA	NA	59851	113154
17	rs219226	C	T	C	T	-0.0148161	0.00339576	0.757344	NA	FALSE	FALSE	FALSE	ieu-a-1188	2	205014049	0.0094	173005	0.713899	Major Depressive Disorder || id:ieu-a-1188	Major Depressive Disorder	Major Depressive Disorder || ||	TRUE	igd	NA	NA	NA	NA	NA	NA	NA	0.00271755	205014049	372047	4.97e-08	2	ebi-a-GCST006951	Feeling hurt || id:ebi-a-GCST006951	TRUE	reported	igd	2	TRUE	NA	NA	59851	113154
18	rs2488401	T	C	T	C	-0.0186452	-0.0248051	0.209268	NA	FALSE	FALSE	FALSE	ieu-a-1188	1	197702401	0.0099	173005	0.0125199	Major Depressive Disorder || id:ieu-a-1188	Major Depressive Disorder	Major Depressive Disorder || ||	TRUE	igd	NA	NA	NA	NA	NA	NA	NA	0.00289027	197702401	372047	1.11e-10	1	ebi-a-GCST006951	Feeling hurt || id:ebi-a-GCST006951	TRUE	reported	igd	2	TRUE	NA	NA	59851	113154
20	rs4652676	A	G	A	G	0.0148069	0.0298986	0.246938	NA	FALSE	FALSE	FALSE	ieu-a-1188	1	181698693	0.0092	173005	0.00111499	Major Depressive Disorder || id:ieu-a-1188	Major Depressive Disorder	Major Depressive Disorder || ||	TRUE	igd	NA	NA	NA	NA	NA	NA	NA	0.0027005	181698693	372047	4.17e-08	1	ebi-a-GCST006951	Feeling hurt || id:ebi-a-GCST006951	TRUE	reported	igd	2	TRUE	NA	NA	59851	113154
21	rs4702	A	G	A	G	-0.0140195	-0.0316971	0.561859	NA	FALSE	FALSE	FALSE	ieu-a-1188	15	91426560	0.0083	173005	0.000138701	Major Depressive Disorder || id:ieu-a-1188	Major Depressive Disorder	Major Depressive Disorder || ||	TRUE	igd	NA	NA	NA	NA	NA	NA	NA	0.00233776	91426560	372047	2e-09	15	ebi-a-GCST006951	Feeling hurt || id:ebi-a-GCST006951	TRUE	reported	igd	2	TRUE	NA	NA	59851	113154
22	rs4791774	G	A	G	A	-0.0128464	-0.00960374	0.463908	NA	FALSE	FALSE	FALSE	ieu-a-1188	17	8932119	0.0082	173005	0.2405	Major Depressive Disorder || id:ieu-a-1188	Major Depressive Disorder	Major Depressive Disorder || ||	TRUE	igd	NA	NA	NA	NA	NA	NA	NA	0.00234081	8932119	372047	4.07e-08	17	ebi-a-GCST006951	Feeling hurt || id:ebi-a-GCST006951	TRUE	reported	igd	2	TRUE	NA	NA	59851	113154
23	rs4868774	G	A	G	A	-0.0172731	-0.0010994	0.177192	NA	FALSE	FALSE	FALSE	ieu-a-1188	5	166054544	0.0107	173005	0.9186	Major Depressive Disorder || id:ieu-a-1188	Major Depressive Disorder	Major Depressive Disorder || ||	TRUE	igd	NA	NA	NA	NA	NA	NA	NA	0.0030757	166054544	372047	1.95e-08	5	ebi-a-GCST006951	Feeling hurt || id:ebi-a-GCST006951	TRUE	reported	igd	2	TRUE	NA	NA	59851	113154
24	rs545853	A	G	A	G	-0.0130672	-0.00739729	0.537648	NA	FALSE	FALSE	FALSE	ieu-a-1188	18	77529844	0.0083	173005	0.3769	Major Depressive Disorder || id:ieu-a-1188	Major Depressive Disorder	Major Depressive Disorder || ||	TRUE	igd	NA	NA	NA	NA	NA	NA	NA	0.00235276	77529844	372047	2.8e-08	18	ebi-a-GCST006951	Feeling hurt || id:ebi-a-GCST006951	TRUE	reported	igd	2	TRUE	NA	NA	59851	113154
25	rs55657917	G	T	G	T	0.0317281	0.0198026	0.213403	NA	FALSE	FALSE	FALSE	ieu-a-1188	17	43858482	0.0097	173005	0.0400498	Major Depressive Disorder || id:ieu-a-1188	Major Depressive Disorder	Major Depressive Disorder || ||	TRUE	igd	TRUE	rs55657917	rs78917495	G	T	T	C	0.00284429	43844560	372047	6.8e-29	17	ebi-a-GCST006951	Feeling hurt || id:ebi-a-GCST006951	TRUE	reported	igd	2	TRUE	NA	NA	59851	113154
26	rs62035176	A	G	A	G	-0.013401	0.00590255	0.641118	NA	FALSE	FALSE	FALSE	ieu-a-1188	16	82878155	0.0083	173005	0.478	Major Depressive Disorder || id:ieu-a-1188	Major Depressive Disorder	Major Depressive Disorder || ||	TRUE	igd	NA	NA	NA	NA	NA	NA	NA	0.00242639	82878155	372047	3.34e-08	16	ebi-a-GCST006951	Feeling hurt || id:ebi-a-GCST006951	TRUE	reported	igd	2	TRUE	NA	NA	59851	113154
28	rs73480560	T	C	T	C	0.0150136	0.0330962	0.260712	NA	FALSE	FALSE	FALSE	ieu-a-1188	11	57401400	0.0092	173005	0.000328201	Major Depressive Disorder || id:ieu-a-1188	Major Depressive Disorder	Major Depressive Disorder || ||	TRUE	igd	NA	NA	NA	NA	NA	NA	NA	0.00268197	57401400	372047	2.16e-08	11	ebi-a-GCST006951	Feeling hurt || id:ebi-a-GCST006951	TRUE	reported	igd	2	TRUE	NA	NA	59851	113154

## Sheet: Feeling tense_major depressive 
	SNP	effect_allele.exposure	other_allele.exposure	effect_allele.outcome	other_allele.outcome	beta.exposure	beta.outcome	eaf.exposure	eaf.outcome	remove	palindromic	ambiguous	id.outcome	chr	pos	se.outcome	samplesize.outcome	pval.outcome	outcome	originalname.outcome	outcome.deprecated	mr_keep.outcome	data_source.outcome	chr.exposure	pval.exposure	samplesize.exposure	pos.exposure	se.exposure	id.exposure	exposure	mr_keep.exposure	pval_origin.exposure	data_source.exposure	action	mr_keep	ncase.exposure	ncontrol.exposure	ncase.outcome	ncontrol.outcome
2	rs10767733	A	G	A	G	-0.0149582	-0.0203048	0.402825	NA	FALSE	FALSE	FALSE	ieu-a-1188	11	28642320	0.0081	173005	0.0125401	Major Depressive Disorder || id:ieu-a-1188	Major Depressive Disorder	Major Depressive Disorder || ||	TRUE	igd	11	3.61e-10	371318	28642320	0.00238567	ebi-a-GCST006952	Feeling tense || id:ebi-a-GCST006952	TRUE	reported	igd	2	TRUE	NA	NA	59851	113154
3	rs11090045	A	G	A	G	0.0164465	0.0057037	0.30231	NA	FALSE	FALSE	FALSE	ieu-a-1188	22	41753603	0.0089	173005	0.5198	Major Depressive Disorder || id:ieu-a-1188	Major Depressive Disorder	Major Depressive Disorder || ||	TRUE	igd	22	1.77e-10	371318	41753603	0.00257782	ebi-a-GCST006952	Feeling tense || id:ebi-a-GCST006952	TRUE	reported	igd	2	TRUE	NA	NA	59851	113154
4	rs1147851	G	A	G	A	0.0151053	0.00940408	0.284644	NA	FALSE	FALSE	FALSE	ieu-a-1188	6	147983560	0.0087	173005	0.2828	Major Depressive Disorder || id:ieu-a-1188	Major Depressive Disorder	Major Depressive Disorder || ||	TRUE	igd	6	4.82e-09	371318	147983560	0.00258077	ebi-a-GCST006952	Feeling tense || id:ebi-a-GCST006952	TRUE	reported	igd	2	TRUE	NA	NA	59851	113154
5	rs11509880	A	G	A	G	0.0148836	0.0271968	0.344232	NA	FALSE	FALSE	FALSE	ieu-a-1188	7	12261911	0.0084	173005	0.00114201	Major Depressive Disorder || id:ieu-a-1188	Major Depressive Disorder	Major Depressive Disorder || ||	TRUE	igd	7	1.2e-09	371318	12261911	0.00244797	ebi-a-GCST006952	Feeling tense || id:ebi-a-GCST006952	TRUE	reported	igd	2	TRUE	NA	NA	59851	113154
6	rs1450832	A	G	A	G	0.0156599	0.0136958	0.290096	NA	FALSE	FALSE	FALSE	ieu-a-1188	7	113863384	0.0088	173005	0.1193	Major Depressive Disorder || id:ieu-a-1188	Major Depressive Disorder	Major Depressive Disorder || ||	TRUE	igd	7	1.27e-09	371318	113863384	0.00257946	ebi-a-GCST006952	Feeling tense || id:ebi-a-GCST006952	TRUE	reported	igd	2	TRUE	NA	NA	59851	113154
7	rs2097247	T	C	T	C	0.0234116	0.0259016	0.0958248	NA	FALSE	FALSE	FALSE	ieu-a-1188	3	50290902	0.0141	173005	0.0656493	Major Depressive Disorder || id:ieu-a-1188	Major Depressive Disorder	Major Depressive Disorder || ||	TRUE	igd	3	2.94e-09	371318	50290902	0.00394467	ebi-a-GCST006952	Feeling tense || id:ebi-a-GCST006952	TRUE	reported	igd	2	TRUE	NA	NA	59851	113154
9	rs28738966	A	G	A	G	0.017533	0.0109004	0.217446	NA	FALSE	FALSE	FALSE	ieu-a-1188	5	87248375	0.0096	173005	0.2554	Major Depressive Disorder || id:ieu-a-1188	Major Depressive Disorder	Major Depressive Disorder || ||	TRUE	igd	5	4.92e-10	371318	87248375	0.00281791	ebi-a-GCST006952	Feeling tense || id:ebi-a-GCST006952	TRUE	reported	igd	2	TRUE	NA	NA	59851	113154
11	rs3751855	C	T	C	T	-0.0134069	-0.0114047	0.393888	NA	FALSE	FALSE	FALSE	ieu-a-1188	16	31091209	0.0081	173005	0.1602	Major Depressive Disorder || id:ieu-a-1188	Major Depressive Disorder	Major Depressive Disorder || ||	TRUE	igd	16	1.68e-08	371318	31091209	0.00237626	ebi-a-GCST006952	Feeling tense || id:ebi-a-GCST006952	TRUE	reported	igd	2	TRUE	NA	NA	59851	113154
12	rs4129585	C	A	C	A	-0.0144294	-0.0194987	0.573268	NA	FALSE	FALSE	FALSE	ieu-a-1188	8	143312933	0.0081	173005	0.0160299	Major Depressive Disorder || id:ieu-a-1188	Major Depressive Disorder	Major Depressive Disorder || ||	TRUE	igd	8	7.92e-10	371318	143312933	0.00234739	ebi-a-GCST006952	Feeling tense || id:ebi-a-GCST006952	TRUE	reported	igd	2	TRUE	NA	NA	59851	113154
13	rs4671330	A	G	A	G	0.015168	-0.00429923	0.664616	NA	FALSE	FALSE	FALSE	ieu-a-1188	2	59042847	0.0083	173005	0.6065	Major Depressive Disorder || id:ieu-a-1188	Major Depressive Disorder	Major Depressive Disorder || ||	TRUE	igd	2	6.93e-10	371318	59042847	0.00245915	ebi-a-GCST006952	Feeling tense || id:ebi-a-GCST006952	TRUE	reported	igd	2	TRUE	NA	NA	59851	113154
14	rs4937872	G	A	G	A	0.0156423	0.0220002	0.417009	NA	FALSE	FALSE	FALSE	ieu-a-1188	11	112827715	0.0082	173005	0.00705099	Major Depressive Disorder || id:ieu-a-1188	Major Depressive Disorder	Major Depressive Disorder || ||	TRUE	igd	11	5.04e-11	371318	112827715	0.00238087	ebi-a-GCST006952	Feeling tense || id:ebi-a-GCST006952	TRUE	reported	igd	2	TRUE	NA	NA	59851	113154
15	rs56084168	T	C	T	C	-0.0178945	-0.0102019	0.147994	NA	FALSE	FALSE	FALSE	ieu-a-1188	17	79084574	0.012	173005	0.3965	Major Depressive Disorder || id:ieu-a-1188	Major Depressive Disorder	Major Depressive Disorder || ||	TRUE	igd	17	4.63e-08	371318	79084574	0.00327438	ebi-a-GCST006952	Feeling tense || id:ebi-a-GCST006952	TRUE	reported	igd	2	TRUE	NA	NA	59851	113154
18	rs7194615	C	T	C	T	0.0131511	-0.00239712	0.551498	NA	FALSE	FALSE	FALSE	ieu-a-1188	16	82769498	0.0079	173005	0.7637	Major Depressive Disorder || id:ieu-a-1188	Major Depressive Disorder	Major Depressive Disorder || ||	TRUE	igd	16	2.75e-08	371318	82769498	0.00236659	ebi-a-GCST006952	Feeling tense || id:ebi-a-GCST006952	TRUE	reported	igd	2	TRUE	NA	NA	59851	113154
19	rs78379741	C	T	C	T	-0.0185314	-0.018596	0.181714	NA	FALSE	FALSE	FALSE	ieu-a-1188	20	18685835	0.0102	173005	0.0682905	Major Depressive Disorder || id:ieu-a-1188	Major Depressive Disorder	Major Depressive Disorder || ||	TRUE	igd	20	7.63e-10	371318	18685835	0.00301176	ebi-a-GCST006952	Feeling tense || id:ebi-a-GCST006952	TRUE	reported	igd	2	TRUE	NA	NA	59851	113154
20	rs79861172	A	G	A	G	0.0219756	-0.0121029	0.0918161	NA	FALSE	FALSE	FALSE	ieu-a-1188	2	148607438	0.0151	173005	0.4227	Major Depressive Disorder || id:ieu-a-1188	Major Depressive Disorder	Major Depressive Disorder || ||	TRUE	igd	2	4.65e-08	371318	148607438	0.0040219	ebi-a-GCST006952	Feeling tense || id:ebi-a-GCST006952	TRUE	reported	igd	2	TRUE	NA	NA	59851	113154
21	rs9527336	A	G	A	G	-0.0152863	-0.0135007	0.722762	NA	FALSE	FALSE	FALSE	ieu-a-1188	13	55783042	0.0089	173005	0.1277	Major Depressive Disorder || id:ieu-a-1188	Major Depressive Disorder	Major Depressive Disorder || ||	TRUE	igd	13	3.93e-09	371318	55783042	0.00259662	ebi-a-GCST006952	Feeling tense || id:ebi-a-GCST006952	TRUE	reported	igd	2	TRUE	NA	NA	59851	113154
22	rs9811546	A	G	A	G	-0.0146051	-0.00369682	0.311971	NA	FALSE	FALSE	FALSE	ieu-a-1188	3	85391672	0.0087	173005	0.67	Major Depressive Disorder || id:ieu-a-1188	Major Depressive Disorder	Major Depressive Disorder || ||	TRUE	igd	3	5.62e-09	371318	85391672	0.00250602	ebi-a-GCST006952	Feeling tense || id:ebi-a-GCST006952	TRUE	reported	igd	2	TRUE	NA	NA	59851	113154

## Sheet: Nap during day_major depressive
	SNP	effect_allele.exposure	other_allele.exposure	effect_allele.outcome	other_allele.outcome	beta.exposure	beta.outcome	eaf.exposure	eaf.outcome	remove	palindromic	ambiguous	id.outcome	chr	pos	se.outcome	samplesize.outcome	pval.outcome	outcome	originalname.outcome	outcome.deprecated	mr_keep.outcome	data_source.outcome	pos.exposure	chr.exposure	pval.exposure	samplesize.exposure	se.exposure	id.exposure	exposure	mr_keep.exposure	pval_origin.exposure	data_source.exposure	action	mr_keep	ncase.exposure	ncontrol.exposure	ncase.outcome	ncontrol.outcome
1	rs1001817	T	C	T	C	-0.00776666	-0.010697	0.494347	NA	FALSE	FALSE	FALSE	ieu-a-1188	3	183995341	0.008	173005	0.1832	Major Depressive Disorder || id:ieu-a-1188	Major Depressive Disorder	Major Depressive Disorder || ||	TRUE	igd	183995341	3	2.3e-10	462400	0.00122507	ukb-b-4616	Nap during day || id:ukb-b-4616	TRUE	reported	igd	2	TRUE	NA	NA	59851	113154
2	rs1011024	G	A	G	A	-0.0102274	-0.0194987	0.154712	NA	FALSE	FALSE	FALSE	ieu-a-1188	7	99197401	0.0124	173005	0.1161	Major Depressive Disorder || id:ieu-a-1188	Major Depressive Disorder	Major Depressive Disorder || ||	TRUE	igd	99197401	7	1.7e-09	462400	0.00169762	ukb-b-4616	Nap during day || id:ukb-b-4616	TRUE	reported	igd	2	TRUE	NA	NA	59851	113154
3	rs10150432	G	A	G	A	0.0104521	-0.00770028	0.184721	NA	FALSE	FALSE	FALSE	ieu-a-1188	14	29734907	0.0101	173005	0.4463	Major Depressive Disorder || id:ieu-a-1188	Major Depressive Disorder	Major Depressive Disorder || ||	TRUE	igd	29734907	14	3.7e-11	462400	0.00157996	ukb-b-4616	Nap during day || id:ukb-b-4616	TRUE	reported	igd	2	TRUE	NA	NA	59851	113154
4	rs10757347	G	A	G	A	0.00810359	0.0119005	0.222815	NA	FALSE	FALSE	FALSE	ieu-a-1188	9	2269368	0.0096	173005	0.2134	Major Depressive Disorder || id:ieu-a-1188	Major Depressive Disorder	Major Depressive Disorder || ||	TRUE	igd	2269368	9	4.1e-08	462400	0.00147647	ukb-b-4616	Nap during day || id:ukb-b-4616	TRUE	reported	igd	2	TRUE	NA	NA	59851	113154
5	rs10764260	A	G	A	G	-0.00733254	-0.0248974	0.363097	NA	FALSE	FALSE	FALSE	ieu-a-1188	10	20957220	0.0082	173005	0.00249701	Major Depressive Disorder || id:ieu-a-1188	Major Depressive Disorder	Major Depressive Disorder || ||	TRUE	igd	20957220	10	1e-08	462400	0.00128128	ukb-b-4616	Nap during day || id:ukb-b-4616	TRUE	reported	igd	2	TRUE	NA	NA	59851	113154
7	rs10840017	G	A	G	A	-0.00866558	-0.0161981	0.233223	NA	FALSE	FALSE	FALSE	ieu-a-1188	11	8335754	0.0105	173005	0.1223	Major Depressive Disorder || id:ieu-a-1188	Major Depressive Disorder	Major Depressive Disorder || ||	TRUE	igd	8335754	11	6.4e-09	462400	0.00149279	ukb-b-4616	Nap during day || id:ukb-b-4616	TRUE	reported	igd	2	TRUE	NA	NA	59851	113154
8	rs10868046	A	G	A	G	0.00727374	0.00850374	0.603704	NA	FALSE	FALSE	FALSE	ieu-a-1188	9	86338195	0.0082	173005	0.2984	Major Depressive Disorder || id:ieu-a-1188	Major Depressive Disorder	Major Depressive Disorder || ||	TRUE	igd	86338195	9	7.9e-09	462400	0.00126066	ukb-b-4616	Nap during day || id:ukb-b-4616	TRUE	reported	igd	2	TRUE	NA	NA	59851	113154
9	rs10875622	A	G	A	G	0.0102674	0.00990083	0.575874	NA	FALSE	FALSE	FALSE	ieu-a-1188	5	146693062	0.008	173005	0.2165	Major Depressive Disorder || id:ieu-a-1188	Major Depressive Disorder	Major Depressive Disorder || ||	TRUE	igd	146693062	5	1.3e-16	462400	0.00124068	ukb-b-4616	Nap during day || id:ukb-b-4616	TRUE	reported	igd	2	TRUE	NA	NA	59851	113154
10	rs11071755	A	G	A	G	-0.00696004	-0.0193969	0.424644	NA	FALSE	FALSE	FALSE	ieu-a-1188	15	63793936	0.008	173005	0.0151098	Major Depressive Disorder || id:ieu-a-1188	Major Depressive Disorder	Major Depressive Disorder || ||	TRUE	igd	63793936	15	1.9e-08	462400	0.00123874	ukb-b-4616	Nap during day || id:ukb-b-4616	TRUE	reported	igd	2	TRUE	NA	NA	59851	113154
11	rs11121194	T	C	T	C	0.00706318	-0.0177974	0.633703	NA	FALSE	FALSE	FALSE	ieu-a-1188	1	8569906	0.0083	173005	0.0314203	Major Depressive Disorder || id:ieu-a-1188	Major Depressive Disorder	Major Depressive Disorder || ||	TRUE	igd	8569906	1	2.4e-08	462400	0.00126583	ukb-b-4616	Nap during day || id:ukb-b-4616	TRUE	reported	igd	2	TRUE	NA	NA	59851	113154
12	rs11125776	G	T	G	T	-0.0120412	-0.0210959	0.144182	NA	FALSE	FALSE	FALSE	ieu-a-1188	2	59478517	0.0114	173005	0.0643206	Major Depressive Disorder || id:ieu-a-1188	Major Depressive Disorder	Major Depressive Disorder || ||	TRUE	igd	59478517	2	5.6e-12	462400	0.00174757	ukb-b-4616	Nap during day || id:ukb-b-4616	TRUE	reported	igd	2	TRUE	NA	NA	59851	113154
13	rs11224896	C	T	C	T	-0.0111859	-0.00550482	0.110091	NA	FALSE	FALSE	FALSE	ieu-a-1188	11	101479583	0.0131	173005	0.6732	Major Depressive Disorder || id:ieu-a-1188	Major Depressive Disorder	Major Depressive Disorder || ||	TRUE	igd	101479583	11	1.1e-08	462400	0.00195596	ukb-b-4616	Nap during day || id:ukb-b-4616	TRUE	reported	igd	2	TRUE	NA	NA	59851	113154
14	rs11252681	A	G	A	G	0.016111	-0.00530404	0.045481	NA	FALSE	FALSE	FALSE	ieu-a-1188	10	530775	0.0207	173005	0.799	Major Depressive Disorder || id:ieu-a-1188	Major Depressive Disorder	Major Depressive Disorder || ||	TRUE	igd	530775	10	4.1e-08	462400	0.00293663	ukb-b-4616	Nap during day || id:ukb-b-4616	TRUE	reported	igd	2	TRUE	NA	NA	59851	113154
15	rs11258652	A	C	A	C	-0.0100132	-0.00640044	0.235891	NA	FALSE	FALSE	FALSE	ieu-a-1188	10	13868855	0.0093	173005	0.4859	Major Depressive Disorder || id:ieu-a-1188	Major Depressive Disorder	Major Depressive Disorder || ||	TRUE	igd	13868855	10	4.1e-12	462400	0.0014441	ukb-b-4616	Nap during day || id:ukb-b-4616	TRUE	reported	igd	2	TRUE	NA	NA	59851	113154
16	rs113886333	T	C	T	C	0.0182674	0.0284028	0.036115	NA	FALSE	FALSE	FALSE	ieu-a-1188	4	29351584	0.0219	173005	0.1944	Major Depressive Disorder || id:ieu-a-1188	Major Depressive Disorder	Major Depressive Disorder || ||	TRUE	igd	29351584	4	3e-08	462400	0.00329762	ukb-b-4616	Nap during day || id:ukb-b-4616	TRUE	reported	igd	2	TRUE	NA	NA	59851	113154
17	rs11615756	T	C	T	C	0.0182385	-0.00270365	0.403516	NA	FALSE	FALSE	FALSE	ieu-a-1188	12	117942076	0.0081	173005	0.733701	Major Depressive Disorder || id:ieu-a-1188	Major Depressive Disorder	Major Depressive Disorder || ||	TRUE	igd	117942076	12	3.7e-48	462400	0.00125078	ukb-b-4616	Nap during day || id:ukb-b-4616	TRUE	reported	igd	2	TRUE	NA	NA	59851	113154
19	rs12042846	C	T	C	T	0.00905398	0.00110061	0.178571	NA	FALSE	FALSE	FALSE	ieu-a-1188	1	98667103	0.0106	173005	0.9208	Major Depressive Disorder || id:ieu-a-1188	Major Depressive Disorder	Major Depressive Disorder || ||	TRUE	igd	98667103	1	1.8e-08	462400	0.00160707	ukb-b-4616	Nap during day || id:ukb-b-4616	TRUE	reported	igd	2	TRUE	NA	NA	59851	113154
20	rs12140153	T	G	T	G	-0.0242712	-0.0335982	0.09424	NA	FALSE	FALSE	FALSE	ieu-a-1188	1	62579891	0.0141	173005	0.0170699	Major Depressive Disorder || id:ieu-a-1188	Major Depressive Disorder	Major Depressive Disorder || ||	TRUE	igd	62579891	1	1.2e-29	462400	0.0021468	ukb-b-4616	Nap during day || id:ukb-b-4616	TRUE	reported	igd	2	TRUE	NA	NA	59851	113154
21	rs12346996	C	T	C	T	-0.00832202	-0.0082955	0.728608	NA	FALSE	FALSE	FALSE	ieu-a-1188	9	131840856	0.009	173005	0.3554	Major Depressive Disorder || id:ieu-a-1188	Major Depressive Disorder	Major Depressive Disorder || ||	TRUE	igd	131840856	9	1.5e-09	462400	0.00137794	ukb-b-4616	Nap during day || id:ukb-b-4616	TRUE	reported	igd	2	TRUE	NA	NA	59851	113154
22	rs12451365	C	T	C	T	0.0108452	0.0010005	0.204133	NA	FALSE	FALSE	FALSE	ieu-a-1188	17	35595368	0.0099	173005	0.9161	Major Depressive Disorder || id:ieu-a-1188	Major Depressive Disorder	Major Depressive Disorder || ||	TRUE	igd	35595368	17	9.3e-13	462400	0.00151874	ukb-b-4616	Nap during day || id:ukb-b-4616	TRUE	reported	igd	2	TRUE	NA	NA	59851	113154
23	rs12615434	T	C	T	C	0.0116344	0.0291995	0.11309	NA	FALSE	FALSE	FALSE	ieu-a-1188	2	164550970	0.0129	173005	0.0229198	Major Depressive Disorder || id:ieu-a-1188	Major Depressive Disorder	Major Depressive Disorder || ||	TRUE	igd	164550970	2	1.8e-09	462400	0.00193313	ukb-b-4616	Nap during day || id:ukb-b-4616	TRUE	reported	igd	2	TRUE	NA	NA	59851	113154
24	rs12657723	T	C	T	C	0.0081807	-0.0168003	0.320683	NA	FALSE	FALSE	FALSE	ieu-a-1188	5	62760828	0.0084	173005	0.0471704	Major Depressive Disorder || id:ieu-a-1188	Major Depressive Disorder	Major Depressive Disorder || ||	TRUE	igd	62760828	5	4.4e-10	462400	0.00131152	ukb-b-4616	Nap during day || id:ukb-b-4616	TRUE	reported	igd	2	TRUE	NA	NA	59851	113154
25	rs12992648	G	A	G	A	-0.00762551	0.00230265	0.281533	NA	FALSE	FALSE	FALSE	ieu-a-1188	2	206843819	0.0088	173005	0.7952	Major Depressive Disorder || id:ieu-a-1188	Major Depressive Disorder	Major Depressive Disorder || ||	TRUE	igd	206843819	2	2.1e-08	462400	0.00136135	ukb-b-4616	Nap during day || id:ukb-b-4616	TRUE	reported	igd	2	TRUE	NA	NA	59851	113154
27	rs13033444	G	A	G	A	0.0094407	0.00549507	0.281934	NA	FALSE	FALSE	FALSE	ieu-a-1188	2	23611438	0.0089	173005	0.5326	Major Depressive Disorder || id:ieu-a-1188	Major Depressive Disorder	Major Depressive Disorder || ||	TRUE	igd	23611438	2	4.6e-12	462400	0.00136451	ukb-b-4616	Nap during day || id:ukb-b-4616	TRUE	reported	igd	2	TRUE	NA	NA	59851	113154
28	rs13266972	G	A	G	A	-0.00729523	0.00569619	0.698405	NA	FALSE	FALSE	FALSE	ieu-a-1188	8	77292388	0.0088	173005	0.5187	Major Depressive Disorder || id:ieu-a-1188	Major Depressive Disorder	Major Depressive Disorder || ||	TRUE	igd	77292388	8	4.7e-08	462400	0.00133527	ukb-b-4616	Nap during day || id:ukb-b-4616	TRUE	reported	igd	2	TRUE	NA	NA	59851	113154
29	rs13284688	C	T	C	T	0.0144228	0.0137035	0.207055	NA	FALSE	FALSE	FALSE	ieu-a-1188	9	81727018	0.0097	173005	0.1569	Major Depressive Disorder || id:ieu-a-1188	Major Depressive Disorder	Major Depressive Disorder || ||	TRUE	igd	81727018	9	1.4e-21	462400	0.00151104	ukb-b-4616	Nap during day || id:ukb-b-4616	TRUE	reported	igd	2	TRUE	NA	NA	59851	113154
30	rs1479116	A	G	A	G	0.00796453	0.00219758	0.351118	NA	FALSE	FALSE	FALSE	ieu-a-1188	12	13500545	0.0085	173005	0.793601	Major Depressive Disorder || id:ieu-a-1188	Major Depressive Disorder	Major Depressive Disorder || ||	TRUE	igd	13500545	12	7.8e-10	462400	0.00129506	ukb-b-4616	Nap during day || id:ukb-b-4616	TRUE	reported	igd	2	TRUE	NA	NA	59851	113154
31	rs17158413	A	G	A	G	0.00855728	0.00999983	0.237392	NA	FALSE	FALSE	FALSE	ieu-a-1188	15	83235408	0.0093	173005	0.2829	Major Depressive Disorder || id:ieu-a-1188	Major Depressive Disorder	Major Depressive Disorder || ||	TRUE	igd	83235408	15	3e-09	462400	0.00144202	ukb-b-4616	Nap during day || id:ukb-b-4616	TRUE	reported	igd	2	TRUE	NA	NA	59851	113154
32	rs17265513	C	T	C	T	0.00888057	0.00719583	0.198242	NA	FALSE	FALSE	FALSE	ieu-a-1188	20	39832628	0.0099	173005	0.4662	Major Depressive Disorder || id:ieu-a-1188	Major Depressive Disorder	Major Depressive Disorder || ||	TRUE	igd	39832628	20	7.3e-09	462400	0.00153558	ukb-b-4616	Nap during day || id:ukb-b-4616	TRUE	reported	igd	2	TRUE	NA	NA	59851	113154
33	rs174541	C	T	C	T	0.0101856	0.0189993	0.35911	NA	FALSE	FALSE	FALSE	ieu-a-1188	11	61565908	0.0083	173005	0.0215899	Major Depressive Disorder || id:ieu-a-1188	Major Depressive Disorder	Major Depressive Disorder || ||	TRUE	igd	61565908	11	1.4e-15	462400	0.00127505	ukb-b-4616	Nap during day || id:ukb-b-4616	TRUE	reported	igd	2	TRUE	NA	NA	59851	113154
35	rs1883048	C	T	C	T	0.0078482	-0.00870203	0.524834	NA	FALSE	FALSE	FALSE	ieu-a-1188	21	47397586	0.0082	173005	0.2899	Major Depressive Disorder || id:ieu-a-1188	Major Depressive Disorder	Major Depressive Disorder || ||	TRUE	igd	47397586	21	2e-10	462400	0.00123337	ukb-b-4616	Nap during day || id:ukb-b-4616	TRUE	reported	igd	2	TRUE	NA	NA	59851	113154
37	rs2033103	T	C	T	C	0.00753532	0.00169856	0.450439	NA	FALSE	FALSE	FALSE	ieu-a-1188	18	36097882	0.0079	173005	0.8287	Major Depressive Disorder || id:ieu-a-1188	Major Depressive Disorder	Major Depressive Disorder || ||	TRUE	igd	36097882	18	9.3e-10	462400	0.00123118	ukb-b-4616	Nap during day || id:ukb-b-4616	TRUE	reported	igd	2	TRUE	NA	NA	59851	113154
38	rs2099810	G	A	G	A	-0.00780818	0.00660174	0.496352	NA	FALSE	FALSE	FALSE	ieu-a-1188	5	112030173	0.0079	173005	0.4059	Major Depressive Disorder || id:ieu-a-1188	Major Depressive Disorder	Major Depressive Disorder || ||	TRUE	igd	112030173	5	1.9e-10	462400	0.0012254	ukb-b-4616	Nap during day || id:ukb-b-4616	TRUE	reported	igd	2	TRUE	NA	NA	59851	113154
40	rs224111	A	G	A	G	-0.00784245	-0.016597	0.388797	NA	FALSE	FALSE	FALSE	ieu-a-1188	10	64552010	0.0091	173005	0.0676208	Major Depressive Disorder || id:ieu-a-1188	Major Depressive Disorder	Major Depressive Disorder || ||	TRUE	igd	64552010	10	4.6e-10	462400	0.0012587	ukb-b-4616	Nap during day || id:ukb-b-4616	TRUE	reported	igd	2	TRUE	NA	NA	59851	113154
41	rs2284016	C	T	C	T	0.0070943	0.0144032	0.399515	NA	FALSE	FALSE	FALSE	ieu-a-1188	22	37096794	0.008	173005	0.0726892	Major Depressive Disorder || id:ieu-a-1188	Major Depressive Disorder	Major Depressive Disorder || ||	TRUE	igd	37096794	22	1.4e-08	462400	0.0012508	ukb-b-4616	Nap during day || id:ukb-b-4616	TRUE	reported	igd	2	TRUE	NA	NA	59851	113154
42	rs2370926	C	T	C	T	-0.00828326	0.0193969	0.367305	NA	FALSE	FALSE	FALSE	ieu-a-1188	14	79602542	0.0082	173005	0.01844	Major Depressive Disorder || id:ieu-a-1188	Major Depressive Disorder	Major Depressive Disorder || ||	TRUE	igd	79602542	14	7.9e-11	462400	0.00127397	ukb-b-4616	Nap during day || id:ukb-b-4616	TRUE	reported	igd	2	TRUE	NA	NA	59851	113154
43	rs2390669	C	A	C	A	-0.0112781	0.0180011	0.128947	NA	FALSE	FALSE	FALSE	ieu-a-1188	2	169091942	0.0132	173005	0.1713	Major Depressive Disorder || id:ieu-a-1188	Major Depressive Disorder	Major Depressive Disorder || ||	TRUE	igd	169091942	2	8.4e-10	462400	0.00183747	ukb-b-4616	Nap during day || id:ukb-b-4616	TRUE	reported	igd	2	TRUE	NA	NA	59851	113154
45	rs2653349	G	A	G	A	-0.0163076	-0.0116024	0.787137	NA	FALSE	FALSE	FALSE	ieu-a-1188	6	55142337	0.0096	173005	0.2305	Major Depressive Disorder || id:ieu-a-1188	Major Depressive Disorder	Major Depressive Disorder || ||	TRUE	igd	55142337	6	1e-27	462400	0.0014949	ukb-b-4616	Nap during day || id:ukb-b-4616	TRUE	reported	igd	2	TRUE	NA	NA	59851	113154
46	rs2769916	A	G	A	G	0.00877372	0.00320486	0.688798	NA	FALSE	FALSE	FALSE	ieu-a-1188	13	107820389	0.0086	173005	0.7079	Major Depressive Disorder || id:ieu-a-1188	Major Depressive Disorder	Major Depressive Disorder || ||	TRUE	igd	107820389	13	3.6e-11	462400	0.00132557	ukb-b-4616	Nap during day || id:ukb-b-4616	TRUE	reported	igd	2	TRUE	NA	NA	59851	113154
47	rs2786547	T	C	T	C	-0.0109884	0.0145043	0.177277	NA	FALSE	FALSE	FALSE	ieu-a-1188	1	33342304	0.0101	173005	0.1537	Major Depressive Disorder || id:ieu-a-1188	Major Depressive Disorder	Major Depressive Disorder || ||	TRUE	igd	33342304	1	6.8e-12	462400	0.00160158	ukb-b-4616	Nap during day || id:ukb-b-4616	TRUE	reported	igd	2	TRUE	NA	NA	59851	113154
49	rs34262487	A	C	A	C	-0.0146376	-0.0391983	0.072621	NA	FALSE	FALSE	FALSE	ieu-a-1188	6	36224315	0.0151	173005	0.00925295	Major Depressive Disorder || id:ieu-a-1188	Major Depressive Disorder	Major Depressive Disorder || ||	TRUE	igd	36224315	6	6.1e-10	462400	0.00236551	ukb-b-4616	Nap during day || id:ukb-b-4616	TRUE	reported	igd	2	TRUE	NA	NA	59851	113154
50	rs35011311	T	G	T	G	-0.00946899	0.00990083	0.264996	NA	FALSE	FALSE	FALSE	ieu-a-1188	12	38616581	0.0113	173005	0.3831	Major Depressive Disorder || id:ieu-a-1188	Major Depressive Disorder	Major Depressive Disorder || ||	TRUE	igd	38616581	12	1.2e-11	462400	0.00139578	ukb-b-4616	Nap during day || id:ukb-b-4616	TRUE	reported	igd	2	TRUE	NA	NA	59851	113154
51	rs351776	C	A	C	A	0.00762604	0.00700447	0.548043	NA	FALSE	FALSE	FALSE	ieu-a-1188	8	28191306	0.0079	173005	0.3792	Major Depressive Disorder || id:ieu-a-1188	Major Depressive Disorder	Major Depressive Disorder || ||	TRUE	igd	28191306	8	5.7e-10	462400	0.00123034	ukb-b-4616	Nap during day || id:ukb-b-4616	TRUE	reported	igd	2	TRUE	NA	NA	59851	113154
52	rs35851551	G	A	G	A	-0.0119501	-0.0018982	0.101129	NA	FALSE	FALSE	FALSE	ieu-a-1188	7	31330785	0.0142	173005	0.8955	Major Depressive Disorder || id:ieu-a-1188	Major Depressive Disorder	Major Depressive Disorder || ||	TRUE	igd	31330785	7	5.5e-09	462400	0.00204914	ukb-b-4616	Nap during day || id:ukb-b-4616	TRUE	reported	igd	2	TRUE	NA	NA	59851	113154
53	rs3810484	G	A	G	A	-0.00710613	0.0108992	0.443064	NA	FALSE	FALSE	FALSE	ieu-a-1188	20	62194103	0.0094	173005	0.2477	Major Depressive Disorder || id:ieu-a-1188	Major Depressive Disorder	Major Depressive Disorder || ||	TRUE	igd	62194103	20	8.2e-09	462400	0.00123272	ukb-b-4616	Nap during day || id:ukb-b-4616	TRUE	reported	igd	2	TRUE	NA	NA	59851	113154
54	rs3935190	A	G	A	G	0.00826969	-0.00739729	0.536792	NA	FALSE	FALSE	FALSE	ieu-a-1188	17	79084367	0.0088	173005	0.3987	Major Depressive Disorder || id:ieu-a-1188	Major Depressive Disorder	Major Depressive Disorder || ||	TRUE	igd	79084367	17	2.1e-11	462400	0.00123459	ukb-b-4616	Nap during day || id:ukb-b-4616	TRUE	reported	igd	2	TRUE	NA	NA	59851	113154
55	rs40005	A	G	A	G	0.00807247	0.00219758	0.76889	NA	FALSE	FALSE	FALSE	ieu-a-1188	3	138081051	0.0093	173005	0.812	Major Depressive Disorder || id:ieu-a-1188	Major Depressive Disorder	Major Depressive Disorder || ||	TRUE	igd	138081051	3	2.8e-08	462400	0.00145429	ukb-b-4616	Nap during day || id:ukb-b-4616	TRUE	reported	igd	2	TRUE	NA	NA	59851	113154
56	rs4402351	G	A	G	A	-0.0117649	-0.00840458	0.148069	NA	FALSE	FALSE	FALSE	ieu-a-1188	12	108323926	0.0109	173005	0.4414	Major Depressive Disorder || id:ieu-a-1188	Major Depressive Disorder	Major Depressive Disorder || ||	TRUE	igd	108323926	12	1.1e-11	462400	0.00173327	ukb-b-4616	Nap during day || id:ukb-b-4616	TRUE	reported	igd	2	TRUE	NA	NA	59851	113154
57	rs4587762	A	G	A	G	-0.00694078	-0.0253999	0.604757	NA	FALSE	FALSE	FALSE	ieu-a-1188	11	113306893	0.0082	173005	0.00184302	Major Depressive Disorder || id:ieu-a-1188	Major Depressive Disorder	Major Depressive Disorder || ||	TRUE	igd	113306893	11	3.3e-08	462400	0.00125608	ukb-b-4616	Nap during day || id:ukb-b-4616	TRUE	reported	igd	2	TRUE	NA	NA	59851	113154
58	rs467897	A	G	A	G	-0.00930896	0.00330453	0.68009	NA	FALSE	FALSE	FALSE	ieu-a-1188	5	102155610	0.0086	173005	0.6962	Major Depressive Disorder || id:ieu-a-1188	Major Depressive Disorder	Major Depressive Disorder || ||	TRUE	igd	102155610	5	1.5e-12	462400	0.00131516	ukb-b-4616	Nap during day || id:ukb-b-4616	TRUE	reported	igd	2	TRUE	NA	NA	59851	113154
59	rs4692709	T	C	T	C	-0.00700067	-0.00910129	0.546706	NA	FALSE	FALSE	FALSE	ieu-a-1188	4	170228549	0.0079	173005	0.2529	Major Depressive Disorder || id:ieu-a-1188	Major Depressive Disorder	Major Depressive Disorder || ||	TRUE	igd	170228549	4	1.5e-08	462400	0.00123617	ukb-b-4616	Nap during day || id:ukb-b-4616	TRUE	reported	igd	2	TRUE	NA	NA	59851	113154
60	rs4856536	A	G	A	G	-0.00859681	0.00509699	0.728768	NA	FALSE	FALSE	FALSE	ieu-a-1188	3	84677528	0.0091	173005	0.573499	Major Depressive Disorder || id:ieu-a-1188	Major Depressive Disorder	Major Depressive Disorder || ||	TRUE	igd	84677528	3	4.8e-10	462400	0.00138106	ukb-b-4616	Nap during day || id:ukb-b-4616	TRUE	reported	igd	2	TRUE	NA	NA	59851	113154
61	rs60920123	A	G	A	G	-0.00744881	0.00489799	0.432894	NA	FALSE	FALSE	FALSE	ieu-a-1188	16	10134637	0.008	173005	0.5441	Major Depressive Disorder || id:ieu-a-1188	Major Depressive Disorder	Major Depressive Disorder || ||	TRUE	igd	10134637	16	1.8e-09	462400	0.00123803	ukb-b-4616	Nap during day || id:ukb-b-4616	TRUE	reported	igd	2	TRUE	NA	NA	59851	113154
62	rs614987	C	A	C	A	0.0107556	0.00250313	0.613566	NA	FALSE	FALSE	FALSE	ieu-a-1188	6	124920871	0.0081	173005	0.7568	Major Depressive Disorder || id:ieu-a-1188	Major Depressive Disorder	Major Depressive Disorder || ||	TRUE	igd	124920871	6	1.3e-17	462400	0.00125938	ukb-b-4616	Nap during day || id:ukb-b-4616	TRUE	reported	igd	2	TRUE	NA	NA	59851	113154
63	rs62425620	T	C	T	C	0.00775191	-0.00180162	0.369978	NA	FALSE	FALSE	FALSE	ieu-a-1188	6	170605956	0.0087	173005	0.8355	Major Depressive Disorder || id:ieu-a-1188	Major Depressive Disorder	Major Depressive Disorder || ||	TRUE	igd	170605956	6	1.2e-09	462400	0.00127613	ukb-b-4616	Nap during day || id:ukb-b-4616	TRUE	reported	igd	2	TRUE	NA	NA	59851	113154
64	rs62560863	T	C	T	C	0.0114884	-0.00140098	0.100702	NA	FALSE	FALSE	FALSE	ieu-a-1188	9	34081331	0.013	173005	0.916	Major Depressive Disorder || id:ieu-a-1188	Major Depressive Disorder	Major Depressive Disorder || ||	TRUE	igd	34081331	9	1.8e-08	462400	0.00203914	ukb-b-4616	Nap during day || id:ukb-b-4616	TRUE	reported	igd	2	TRUE	NA	NA	59851	113154
65	rs6452787	G	A	G	A	-0.0072452	-0.00650109	0.466869	NA	FALSE	FALSE	FALSE	ieu-a-1188	5	87712831	0.0173	173005	0.706	Major Depressive Disorder || id:ieu-a-1188	Major Depressive Disorder	Major Depressive Disorder || ||	TRUE	igd	87712831	5	3.5e-09	462400	0.00122693	ukb-b-4616	Nap during day || id:ukb-b-4616	TRUE	reported	igd	2	TRUE	NA	NA	59851	113154
66	rs6483215	G	A	G	A	-0.00841794	-0.0162965	0.764113	NA	FALSE	FALSE	FALSE	ieu-a-1188	11	92792115	0.0093	173005	0.0796398	Major Depressive Disorder || id:ieu-a-1188	Major Depressive Disorder	Major Depressive Disorder || ||	TRUE	igd	92792115	11	5.3e-09	462400	0.00144207	ukb-b-4616	Nap during day || id:ukb-b-4616	TRUE	reported	igd	2	TRUE	NA	NA	59851	113154
68	rs6919087	G	T	G	T	-0.0103817	-0.0194987	0.311989	NA	FALSE	FALSE	FALSE	ieu-a-1188	6	37699156	0.0085	173005	0.0219599	Major Depressive Disorder || id:ieu-a-1188	Major Depressive Disorder	Major Depressive Disorder || ||	TRUE	igd	37699156	6	4.3e-15	462400	0.00132307	ukb-b-4616	Nap during day || id:ukb-b-4616	TRUE	reported	igd	2	TRUE	NA	NA	59851	113154
69	rs6942927	A	G	A	G	0.0146516	0.00299551	0.12313	NA	FALSE	FALSE	FALSE	ieu-a-1188	7	106812324	0.0207	173005	0.8849	Major Depressive Disorder || id:ieu-a-1188	Major Depressive Disorder	Major Depressive Disorder || ||	TRUE	igd	106812324	7	1.5e-11	462400	0.00217116	ukb-b-4616	Nap during day || id:ukb-b-4616	TRUE	reported	igd	2	TRUE	NA	NA	59851	113154
70	rs7038206	G	A	G	A	0.00738228	0.00080032	0.608433	NA	FALSE	FALSE	FALSE	ieu-a-1188	9	20906716	0.008	173005	0.925	Major Depressive Disorder || id:ieu-a-1188	Major Depressive Disorder	Major Depressive Disorder || ||	TRUE	igd	20906716	9	4e-09	462400	0.00125472	ukb-b-4616	Nap during day || id:ukb-b-4616	TRUE	reported	igd	2	TRUE	NA	NA	59851	113154
71	rs7191614	G	A	G	A	0.00769805	-0.00299551	0.290789	NA	FALSE	FALSE	FALSE	ieu-a-1188	16	69382195	0.0088	173005	0.7305	Major Depressive Disorder || id:ieu-a-1188	Major Depressive Disorder	Major Depressive Disorder || ||	TRUE	igd	69382195	16	1.3e-08	462400	0.00135296	ukb-b-4616	Nap during day || id:ukb-b-4616	TRUE	reported	igd	2	TRUE	NA	NA	59851	113154
72	rs7198121	C	T	C	T	-0.00681975	0.00599795	0.538397	NA	FALSE	FALSE	FALSE	ieu-a-1188	16	23841051	0.008	173005	0.4567	Major Depressive Disorder || id:ieu-a-1188	Major Depressive Disorder	Major Depressive Disorder || ||	TRUE	igd	23841051	16	3e-08	462400	0.00123097	ukb-b-4616	Nap during day || id:ukb-b-4616	TRUE	reported	igd	2	TRUE	NA	NA	59851	113154
73	rs72781017	G	A	G	A	-0.00756808	-0.0128965	0.402575	NA	FALSE	FALSE	FALSE	ieu-a-1188	5	89593992	0.008	173005	0.1093	Major Depressive Disorder || id:ieu-a-1188	Major Depressive Disorder	Major Depressive Disorder || ||	TRUE	igd	89593992	5	1.3e-09	462400	0.00124775	ukb-b-4616	Nap during day || id:ukb-b-4616	TRUE	reported	igd	2	TRUE	NA	NA	59851	113154
74	rs7422655	T	C	T	C	-0.00805295	-0.0116982	0.736305	NA	FALSE	FALSE	FALSE	ieu-a-1188	2	208941004	0.0089	173005	0.1911	Major Depressive Disorder || id:ieu-a-1188	Major Depressive Disorder	Major Depressive Disorder || ||	TRUE	igd	208941004	2	7.1e-09	462400	0.00139094	ukb-b-4616	Nap during day || id:ukb-b-4616	TRUE	reported	igd	2	TRUE	NA	NA	59851	113154
75	rs75022160	T	C	T	C	-0.00976296	0.0282959	0.1366	NA	FALSE	FALSE	FALSE	ieu-a-1188	2	25311861	0.0115	173005	0.0136301	Major Depressive Disorder || id:ieu-a-1188	Major Depressive Disorder	Major Depressive Disorder || ||	TRUE	igd	25311861	2	4.9e-08	462400	0.00179002	ukb-b-4616	Nap during day || id:ukb-b-4616	TRUE	reported	igd	2	TRUE	NA	NA	59851	113154
76	rs75411336	T	C	T	C	-0.015756	0.0242047	0.054402	NA	FALSE	FALSE	FALSE	ieu-a-1188	3	48879153	0.0236	173005	0.305	Major Depressive Disorder || id:ieu-a-1188	Major Depressive Disorder	Major Depressive Disorder || ||	TRUE	igd	48879153	3	5.4e-09	462400	0.0027004	ukb-b-4616	Nap during day || id:ukb-b-4616	TRUE	reported	igd	2	TRUE	NA	NA	59851	113154
77	rs7555990	T	C	T	C	-0.010372	0.0166998	0.13587	NA	FALSE	FALSE	FALSE	ieu-a-1188	1	162841904	0.0117	173005	0.1551	Major Depressive Disorder || id:ieu-a-1188	Major Depressive Disorder	Major Depressive Disorder || ||	TRUE	igd	162841904	1	6.8e-09	462400	0.00178981	ukb-b-4616	Nap during day || id:ukb-b-4616	TRUE	reported	igd	2	TRUE	NA	NA	59851	113154
79	rs77154532	G	A	G	A	-0.00724236	-0.00509699	0.359504	NA	FALSE	FALSE	FALSE	ieu-a-1188	3	19377311	0.0083	173005	0.537499	Major Depressive Disorder || id:ieu-a-1188	Major Depressive Disorder	Major Depressive Disorder || ||	TRUE	igd	19377311	3	1.6e-08	462400	0.00128118	ukb-b-4616	Nap during day || id:ukb-b-4616	TRUE	reported	igd	2	TRUE	NA	NA	59851	113154
80	rs7752899	T	C	T	C	0.00847983	0.00509699	0.442806	NA	FALSE	FALSE	FALSE	ieu-a-1188	6	84287712	0.0079	173005	0.5209	Major Depressive Disorder || id:ieu-a-1188	Major Depressive Disorder	Major Depressive Disorder || ||	TRUE	igd	84287712	6	5.7e-12	462400	0.00123126	ukb-b-4616	Nap during day || id:ukb-b-4616	TRUE	reported	igd	2	TRUE	NA	NA	59851	113154
81	rs7814873	T	C	T	C	-0.00704488	0.0020978	0.616133	NA	FALSE	FALSE	FALSE	ieu-a-1188	8	142213997	0.0088	173005	0.81	Major Depressive Disorder || id:ieu-a-1188	Major Depressive Disorder	Major Depressive Disorder || ||	TRUE	igd	142213997	8	3.3e-08	462400	0.00127461	ukb-b-4616	Nap during day || id:ukb-b-4616	TRUE	reported	igd	2	TRUE	NA	NA	59851	113154
82	rs785145	G	T	G	T	0.00706492	0.0105959	0.431525	NA	FALSE	FALSE	FALSE	ieu-a-1188	6	114650655	0.0079	173005	0.1833	Major Depressive Disorder || id:ieu-a-1188	Major Depressive Disorder	Major Depressive Disorder || ||	TRUE	igd	114650655	6	1.1e-08	462400	0.00123603	ukb-b-4616	Nap during day || id:ukb-b-4616	TRUE	reported	igd	2	TRUE	NA	NA	59851	113154
83	rs8050478	A	G	A	G	-0.00763479	0.00740253	0.500601	NA	FALSE	FALSE	FALSE	ieu-a-1188	16	56120461	0.0089	173005	0.4029	Major Depressive Disorder || id:ieu-a-1188	Major Depressive Disorder	Major Depressive Disorder || ||	TRUE	igd	56120461	16	4.6e-10	462400	0.0012248	ukb-b-4616	Nap during day || id:ukb-b-4616	TRUE	reported	igd	2	TRUE	NA	NA	59851	113154
84	rs903678	A	G	A	G	0.013653	0.0170046	0.336999	NA	FALSE	FALSE	FALSE	ieu-a-1188	1	201809918	0.0084	173005	0.0426599	Major Depressive Disorder || id:ieu-a-1188	Major Depressive Disorder	Major Depressive Disorder || ||	TRUE	igd	201809918	1	4.6e-26	462400	0.00129298	ukb-b-4616	Nap during day || id:ukb-b-4616	TRUE	reported	igd	2	TRUE	NA	NA	59851	113154
88	rs962247	A	G	A	G	-0.00817957	-0.011597	0.475853	NA	FALSE	FALSE	FALSE	ieu-a-1188	18	23084118	0.008	173005	0.1463	Major Depressive Disorder || id:ieu-a-1188	Major Depressive Disorder	Major Depressive Disorder || ||	TRUE	igd	23084118	18	3.6e-11	462400	0.00123599	ukb-b-4616	Nap during day || id:ukb-b-4616	TRUE	reported	igd	2	TRUE	NA	NA	59851	113154
89	rs971415	G	A	G	A	-0.0108343	0.00869772	0.122716	NA	FALSE	FALSE	FALSE	ieu-a-1188	9	108846445	0.0117	173005	0.4569	Major Depressive Disorder || id:ieu-a-1188	Major Depressive Disorder	Major Depressive Disorder || ||	TRUE	igd	108846445	9	6.3e-09	462400	0.00186482	ukb-b-4616	Nap during day || id:ukb-b-4616	TRUE	reported	igd	2	TRUE	NA	NA	59851	113154
90	rs9965170	A	G	A	G	-0.014193	-0.00290421	0.423866	NA	FALSE	FALSE	FALSE	ieu-a-1188	18	44788274	0.0079	173005	0.715	Major Depressive Disorder || id:ieu-a-1188	Major Depressive Disorder	Major Depressive Disorder || ||	TRUE	igd	44788274	18	2.3e-30	462400	0.00123929	ukb-b-4616	Nap during day || id:ukb-b-4616	TRUE	reported	igd	2	TRUE	NA	NA	59851	113154

## Sheet: Neuroticism_major depressive di
	SNP	effect_allele.exposure	other_allele.exposure	effect_allele.outcome	other_allele.outcome	beta.exposure	beta.outcome	eaf.exposure	eaf.outcome	remove	palindromic	ambiguous	id.outcome	chr	pos	se.outcome	samplesize.outcome	pval.outcome	outcome	originalname.outcome	outcome.deprecated	mr_keep.outcome	data_source.outcome	proxy.outcome	target_snp.outcome	proxy_snp.outcome	target_a1.outcome	target_a2.outcome	proxy_a1.outcome	proxy_a2.outcome	samplesize.exposure	pval.exposure	pos.exposure	se.exposure	chr.exposure	id.exposure	exposure	mr_keep.exposure	pval_origin.exposure	data_source.exposure	action	mr_keep	ncase.exposure	ncontrol.exposure	ncase.outcome	ncontrol.outcome
1	rs10455007	C	A	C	A	-0.035297	-0.00169856	NA	NA	FALSE	FALSE	FALSE	ieu-a-1188	5	107742569	0.0082	173005	0.8317	Major Depressive Disorder || id:ieu-a-1188	Major Depressive Disorder	Major Depressive Disorder || ||	TRUE	igd	NA	NA	NA	NA	NA	NA	NA	329821	4.15e-10	107742569	0.0056489	5	ebi-a-GCST005232	Neuroticism || id:ebi-a-GCST005232	TRUE	reported	igd	2	TRUE	NA	NA	59851	113154
2	rs10457809	T	C	T	C	0.031524	0.0214973	NA	NA	FALSE	FALSE	FALSE	ieu-a-1188	6	100984400	0.0079	173005	0.00663896	Major Depressive Disorder || id:ieu-a-1188	Major Depressive Disorder	Major Depressive Disorder || ||	TRUE	igd	NA	NA	NA	NA	NA	NA	NA	329821	1.77e-08	100984400	0.0055964	6	ebi-a-GCST005232	Neuroticism || id:ebi-a-GCST005232	TRUE	reported	igd	2	TRUE	NA	NA	59851	113154
3	rs10497655	C	T	C	T	-0.03172	-0.00770028	NA	NA	FALSE	FALSE	FALSE	ieu-a-1188	2	185462041	0.0085	173005	0.3603	Major Depressive Disorder || id:ieu-a-1188	Major Depressive Disorder	Major Depressive Disorder || ||	TRUE	igd	NA	NA	NA	NA	NA	NA	NA	329821	1.28e-08	185462041	0.0055758	2	ebi-a-GCST005232	Neuroticism || id:ebi-a-GCST005232	TRUE	reported	igd	2	TRUE	NA	NA	59851	113154
4	rs1050846	A	G	A	G	-0.031983	-0.00599795	NA	NA	FALSE	FALSE	FALSE	ieu-a-1188	16	87445363	0.0085	173005	0.477	Major Depressive Disorder || id:ieu-a-1188	Major Depressive Disorder	Major Depressive Disorder || ||	TRUE	igd	NA	NA	NA	NA	NA	NA	NA	329821	1.33e-08	87445363	0.0056288	16	ebi-a-GCST005232	Neuroticism || id:ebi-a-GCST005232	TRUE	reported	igd	2	TRUE	NA	NA	59851	113154
5	rs10757410	C	T	C	T	-0.035061	-0.00659818	NA	NA	FALSE	FALSE	FALSE	ieu-a-1188	9	23294689	0.0083	173005	0.4281	Major Depressive Disorder || id:ieu-a-1188	Major Depressive Disorder	Major Depressive Disorder || ||	TRUE	igd	NA	NA	NA	NA	NA	NA	NA	329821	5e-10	23294689	0.0056377	9	ebi-a-GCST005232	Neuroticism || id:ebi-a-GCST005232	TRUE	reported	igd	2	TRUE	NA	NA	59851	113154
7	rs10959926	C	T	C	T	-0.041389	-0.0347975	NA	NA	FALSE	FALSE	FALSE	ieu-a-1188	9	11553382	0.0098	173005	0.000405705	Major Depressive Disorder || id:ieu-a-1188	Major Depressive Disorder	Major Depressive Disorder || ||	TRUE	igd	NA	NA	NA	NA	NA	NA	NA	329821	6.14e-14	11553382	0.0055145	9	ebi-a-GCST005232	Neuroticism || id:ebi-a-GCST005232	TRUE	reported	igd	2	TRUE	NA	NA	59851	113154
8	rs11068870	C	A	C	A	0.031666	0.0418016	NA	NA	FALSE	FALSE	FALSE	ieu-a-1188	12	118645104	0.0109	173005	0.0001274	Major Depressive Disorder || id:ieu-a-1188	Major Depressive Disorder	Major Depressive Disorder || ||	TRUE	igd	NA	NA	NA	NA	NA	NA	NA	329821	2.04e-08	118645104	0.005646	12	ebi-a-GCST005232	Neuroticism || id:ebi-a-GCST005232	TRUE	reported	igd	2	TRUE	NA	NA	59851	113154
9	rs11082011	T	C	T	C	-0.047133	-0.028595	NA	NA	FALSE	FALSE	FALSE	ieu-a-1188	18	35145122	0.0084	173005	0.000662705	Major Depressive Disorder || id:ieu-a-1188	Major Depressive Disorder	Major Depressive Disorder || ||	TRUE	igd	NA	NA	NA	NA	NA	NA	NA	329821	1.25e-16	35145122	0.0056933	18	ebi-a-GCST005232	Neuroticism || id:ebi-a-GCST005232	TRUE	reported	igd	2	TRUE	NA	NA	59851	113154
10	rs11090045	A	G	A	G	0.039957	0.0057037	NA	NA	FALSE	FALSE	FALSE	ieu-a-1188	22	41753603	0.0089	173005	0.5198	Major Depressive Disorder || id:ieu-a-1188	Major Depressive Disorder	Major Depressive Disorder || ||	TRUE	igd	NA	NA	NA	NA	NA	NA	NA	329821	8.04e-13	41753603	0.0055799	22	ebi-a-GCST005232	Neuroticism || id:ebi-a-GCST005232	TRUE	reported	igd	2	TRUE	NA	NA	59851	113154
11	rs1109451	A	G	A	G	-0.031803	0.0057037	NA	NA	FALSE	FALSE	FALSE	ieu-a-1188	17	2592031	0.0084	173005	0.5013	Major Depressive Disorder || id:ieu-a-1188	Major Depressive Disorder	Major Depressive Disorder || ||	TRUE	igd	NA	NA	NA	NA	NA	NA	NA	329821	1.31e-08	2592031	0.0055939	17	ebi-a-GCST005232	Neuroticism || id:ebi-a-GCST005232	TRUE	reported	igd	2	TRUE	NA	NA	59851	113154
12	rs11605020	A	G	A	G	0.031822	0.0100988	NA	NA	FALSE	FALSE	FALSE	ieu-a-1188	11	126980865	0.0079	173005	0.2026	Major Depressive Disorder || id:ieu-a-1188	Major Depressive Disorder	Major Depressive Disorder || ||	TRUE	igd	NA	NA	NA	NA	NA	NA	NA	329821	1.37e-08	126980865	0.0056048	11	ebi-a-GCST005232	Neuroticism || id:ebi-a-GCST005232	TRUE	reported	igd	2	TRUE	NA	NA	59851	113154
13	rs11759026	G	A	G	A	-0.031082	-0.0154008	NA	NA	FALSE	FALSE	FALSE	ieu-a-1188	6	126792095	0.0096	173005	0.1076	Major Depressive Disorder || id:ieu-a-1188	Major Depressive Disorder	Major Depressive Disorder || ||	TRUE	igd	NA	NA	NA	NA	NA	NA	NA	329821	3.11e-08	126792095	0.0056151	6	ebi-a-GCST005232	Neuroticism || id:ebi-a-GCST005232	TRUE	reported	igd	2	TRUE	NA	NA	59851	113154
15	rs1282545	C	T	C	T	0.03487	-0.0036035	NA	NA	FALSE	FALSE	FALSE	ieu-a-1188	3	107199709	0.008	173005	0.6561	Major Depressive Disorder || id:ieu-a-1188	Major Depressive Disorder	Major Depressive Disorder || ||	TRUE	igd	NA	NA	NA	NA	NA	NA	NA	329821	5.51e-10	107199709	0.0056205	3	ebi-a-GCST005232	Neuroticism || id:ebi-a-GCST005232	TRUE	reported	igd	2	TRUE	NA	NA	59851	113154
16	rs12896360	C	A	C	A	0.040739	0.0188974	NA	NA	FALSE	FALSE	FALSE	ieu-a-1188	14	75278181	0.0084	173005	0.02536	Major Depressive Disorder || id:ieu-a-1188	Major Depressive Disorder	Major Depressive Disorder || ||	TRUE	igd	NA	NA	NA	NA	NA	NA	NA	329821	3.72e-13	75278181	0.005607	14	ebi-a-GCST005232	Neuroticism || id:ebi-a-GCST005232	TRUE	reported	igd	2	TRUE	NA	NA	59851	113154
17	rs13226841	C	T	C	T	0.039546	0.0037972	NA	NA	FALSE	FALSE	FALSE	ieu-a-1188	7	126389408	0.0079	173005	0.6257	Major Depressive Disorder || id:ieu-a-1188	Major Depressive Disorder	Major Depressive Disorder || ||	TRUE	igd	NA	NA	NA	NA	NA	NA	NA	329821	1.87e-12	126389408	0.0056143	7	ebi-a-GCST005232	Neuroticism || id:ebi-a-GCST005232	TRUE	reported	igd	2	TRUE	NA	NA	59851	113154
18	rs13239186	T	C	T	C	0.035111	0.0270995	NA	NA	FALSE	FALSE	FALSE	ieu-a-1188	7	117510621	0.0086	173005	0.001629	Major Depressive Disorder || id:ieu-a-1188	Major Depressive Disorder	Major Depressive Disorder || ||	TRUE	igd	NA	NA	NA	NA	NA	NA	NA	329821	3.07e-10	117510621	0.0055773	7	ebi-a-GCST005232	Neuroticism || id:ebi-a-GCST005232	TRUE	reported	igd	2	TRUE	NA	NA	59851	113154
19	rs1422192	A	G	A	G	0.034587	0.0314987	NA	NA	FALSE	FALSE	FALSE	ieu-a-1188	5	87959023	0.0108	173005	0.00358897	Major Depressive Disorder || id:ieu-a-1188	Major Depressive Disorder	Major Depressive Disorder || ||	TRUE	igd	NA	NA	NA	NA	NA	NA	NA	329821	1.68e-09	87959023	0.0057392	5	ebi-a-GCST005232	Neuroticism || id:ebi-a-GCST005232	TRUE	reported	igd	2	TRUE	NA	NA	59851	113154
20	rs1542212	G	T	G	T	0.038547	-0.00269636	NA	NA	FALSE	FALSE	FALSE	ieu-a-1188	3	35683935	0.0082	173005	0.743201	Major Depressive Disorder || id:ieu-a-1188	Major Depressive Disorder	Major Depressive Disorder || ||	TRUE	igd	NA	NA	NA	NA	NA	NA	NA	329821	5.25e-12	35683935	0.0055875	3	ebi-a-GCST005232	Neuroticism || id:ebi-a-GCST005232	TRUE	reported	igd	2	TRUE	NA	NA	59851	113154
21	rs169235	G	A	G	A	0.033031	0.0328952	NA	NA	FALSE	FALSE	FALSE	ieu-a-1188	1	181740924	0.0091	173005	0.000301301	Major Depressive Disorder || id:ieu-a-1188	Major Depressive Disorder	Major Depressive Disorder || ||	TRUE	igd	NA	NA	NA	NA	NA	NA	NA	329821	3.97e-09	181740924	0.0056122	1	ebi-a-GCST005232	Neuroticism || id:ebi-a-GCST005232	TRUE	reported	igd	2	TRUE	NA	NA	59851	113154
22	rs17522826	A	G	A	G	0.033921	0.0247024	NA	NA	FALSE	FALSE	FALSE	ieu-a-1188	18	53070914	0.0103	173005	0.0161102	Major Depressive Disorder || id:ieu-a-1188	Major Depressive Disorder	Major Depressive Disorder || ||	TRUE	igd	NA	NA	NA	NA	NA	NA	NA	329821	1.24e-09	53070914	0.0055833	18	ebi-a-GCST005232	Neuroticism || id:ebi-a-GCST005232	TRUE	reported	igd	2	TRUE	NA	NA	59851	113154
23	rs1870293	C	T	C	T	0.035635	0.00940408	NA	NA	FALSE	FALSE	FALSE	ieu-a-1188	16	30970941	0.0092	173005	0.3064	Major Depressive Disorder || id:ieu-a-1188	Major Depressive Disorder	Major Depressive Disorder || ||	TRUE	igd	NA	NA	NA	NA	NA	NA	NA	329821	2.52e-10	30970941	0.0056333	16	ebi-a-GCST005232	Neuroticism || id:ebi-a-GCST005232	TRUE	reported	igd	2	TRUE	NA	NA	59851	113154
24	rs2042555	A	G	A	G	0.039164	0.00139902	NA	NA	FALSE	FALSE	FALSE	ieu-a-1188	2	148555489	0.0081	173005	0.8625	Major Depressive Disorder || id:ieu-a-1188	Major Depressive Disorder	Major Depressive Disorder || ||	TRUE	igd	NA	NA	NA	NA	NA	NA	NA	329821	2.49e-12	148555489	0.0055916	2	ebi-a-GCST005232	Neuroticism || id:ebi-a-GCST005232	TRUE	reported	igd	2	TRUE	NA	NA	59851	113154
25	rs2071754	T	C	T	C	-0.038319	-0.0277001	NA	NA	FALSE	FALSE	FALSE	ieu-a-1188	11	31812582	0.0099	173005	0.00517202	Major Depressive Disorder || id:ieu-a-1188	Major Depressive Disorder	Major Depressive Disorder || ||	TRUE	igd	NA	NA	NA	NA	NA	NA	NA	329821	2.02e-11	31812582	0.0057154	11	ebi-a-GCST005232	Neuroticism || id:ebi-a-GCST005232	TRUE	reported	igd	2	TRUE	NA	NA	59851	113154
26	rs2149351	G	T	G	T	-0.035437	-0.0280042	NA	NA	FALSE	FALSE	FALSE	ieu-a-1188	9	120501644	0.0094	173005	0.00284997	Major Depressive Disorder || id:ieu-a-1188	Major Depressive Disorder	Major Depressive Disorder || ||	TRUE	igd	NA	NA	NA	NA	NA	NA	NA	329821	1.64e-10	120501644	0.0055438	9	ebi-a-GCST005232	Neuroticism || id:ebi-a-GCST005232	TRUE	reported	igd	2	TRUE	NA	NA	59851	113154
27	rs2244497	T	C	T	C	0.031228	0.00529595	NA	NA	FALSE	FALSE	FALSE	ieu-a-1188	17	64500943	0.0085	173005	0.5313	Major Depressive Disorder || id:ieu-a-1188	Major Depressive Disorder	Major Depressive Disorder || ||	TRUE	igd	NA	NA	NA	NA	NA	NA	NA	329821	3.3e-08	64500943	0.0056524	17	ebi-a-GCST005232	Neuroticism || id:ebi-a-GCST005232	TRUE	reported	igd	2	TRUE	NA	NA	59851	113154
28	rs2269426	A	G	A	G	0.037762	0.025502	NA	NA	FALSE	FALSE	FALSE	ieu-a-1188	6	32076499	0.0082	173005	0.00184701	Major Depressive Disorder || id:ieu-a-1188	Major Depressive Disorder	Major Depressive Disorder || ||	TRUE	igd	NA	NA	NA	NA	NA	NA	NA	329821	1.49e-11	32076499	0.0055953	6	ebi-a-GCST005232	Neuroticism || id:ebi-a-GCST005232	TRUE	reported	igd	2	TRUE	NA	NA	59851	113154
29	rs2380937	C	T	C	T	-0.035732	-0.0036035	NA	NA	FALSE	FALSE	FALSE	ieu-a-1188	9	4145781	0.0081	173005	0.6601	Major Depressive Disorder || id:ieu-a-1188	Major Depressive Disorder	Major Depressive Disorder || ||	TRUE	igd	NA	NA	NA	NA	NA	NA	NA	329821	1.57e-10	4145781	0.0055844	9	ebi-a-GCST005232	Neuroticism || id:ebi-a-GCST005232	TRUE	reported	igd	2	TRUE	NA	NA	59851	113154
30	rs2678897	A	G	A	G	0.032999	0.0147999	NA	NA	FALSE	FALSE	FALSE	ieu-a-1188	2	58169418	0.0081	173005	0.0682307	Major Depressive Disorder || id:ieu-a-1188	Major Depressive Disorder	Major Depressive Disorder || ||	TRUE	igd	NA	NA	NA	NA	NA	NA	NA	329821	3.56e-09	58169418	0.0055896	2	ebi-a-GCST005232	Neuroticism || id:ebi-a-GCST005232	TRUE	reported	igd	2	TRUE	NA	NA	59851	113154
32	rs2921036	C	T	C	T	-0.058815	-0.00689617	NA	NA	FALSE	FALSE	FALSE	ieu-a-1188	8	8363897	0.0079	173005	0.384	Major Depressive Disorder || id:ieu-a-1188	Major Depressive Disorder	Major Depressive Disorder || ||	TRUE	igd	NA	NA	NA	NA	NA	NA	NA	329821	8.04e-26	8363897	0.0055974	8	ebi-a-GCST005232	Neuroticism || id:ebi-a-GCST005232	TRUE	reported	igd	2	TRUE	NA	NA	59851	113154
33	rs297346	G	A	G	A	-0.031816	-0.0105046	NA	NA	FALSE	FALSE	FALSE	ieu-a-1188	11	16355771	0.0082	173005	0.2011	Major Depressive Disorder || id:ieu-a-1188	Major Depressive Disorder	Major Depressive Disorder || ||	TRUE	igd	NA	NA	NA	NA	NA	NA	NA	329821	1.36e-08	16355771	0.0056023	11	ebi-a-GCST005232	Neuroticism || id:ebi-a-GCST005232	TRUE	reported	igd	2	TRUE	NA	NA	59851	113154
34	rs34862781	A	G	A	G	-0.041242	-0.00460057	NA	NA	FALSE	FALSE	FALSE	ieu-a-1188	11	13305263	0.008	173005	0.565501	Major Depressive Disorder || id:ieu-a-1188	Major Depressive Disorder	Major Depressive Disorder || ||	TRUE	igd	NA	NA	NA	NA	NA	NA	NA	329821	2.4e-13	13305263	0.0056308	11	ebi-a-GCST005232	Neuroticism || id:ebi-a-GCST005232	TRUE	reported	igd	2	TRUE	NA	NA	59851	113154
35	rs3785232	T	C	T	C	0.032548	0.00890027	NA	NA	FALSE	FALSE	FALSE	ieu-a-1188	16	7667538	0.0085	173005	0.2942	Major Depressive Disorder || id:ieu-a-1188	Major Depressive Disorder	Major Depressive Disorder || ||	TRUE	igd	NA	NA	NA	NA	NA	NA	NA	329821	5.75e-09	7667538	0.0055886	16	ebi-a-GCST005232	Neuroticism || id:ebi-a-GCST005232	TRUE	reported	igd	2	TRUE	NA	NA	59851	113154
36	rs3793577	G	A	G	A	0.032741	0.0187038	NA	NA	FALSE	FALSE	FALSE	ieu-a-1188	9	23737627	0.008	173005	0.0198399	Major Depressive Disorder || id:ieu-a-1188	Major Depressive Disorder	Major Depressive Disorder || ||	TRUE	igd	NA	NA	NA	NA	NA	NA	NA	329821	4.4e-09	23737627	0.005579	9	ebi-a-GCST005232	Neuroticism || id:ebi-a-GCST005232	TRUE	reported	igd	2	TRUE	NA	NA	59851	113154
37	rs4140799	A	G	A	G	-0.033127	-0.00690378	NA	NA	FALSE	FALSE	FALSE	ieu-a-1188	14	72170969	0.0079	173005	0.3833	Major Depressive Disorder || id:ieu-a-1188	Major Depressive Disorder	Major Depressive Disorder || ||	TRUE	igd	NA	NA	NA	NA	NA	NA	NA	329821	3.39e-09	72170969	0.0056039	14	ebi-a-GCST005232	Neuroticism || id:ebi-a-GCST005232	TRUE	reported	igd	2	TRUE	NA	NA	59851	113154
38	rs4362360	C	T	C	T	-0.032966	-0.0167981	NA	NA	FALSE	FALSE	FALSE	ieu-a-1188	15	86940622	0.0079	173005	0.03298	Major Depressive Disorder || id:ieu-a-1188	Major Depressive Disorder	Major Depressive Disorder || ||	TRUE	igd	NA	NA	NA	NA	NA	NA	NA	329821	5.48e-09	86940622	0.0056526	15	ebi-a-GCST005232	Neuroticism || id:ebi-a-GCST005232	TRUE	reported	igd	2	TRUE	NA	NA	59851	113154
39	rs4585149	C	T	C	T	0.030585	-0.00350385	NA	NA	FALSE	FALSE	FALSE	ieu-a-1188	3	157493952	0.0105	173005	0.7366	Major Depressive Disorder || id:ieu-a-1188	Major Depressive Disorder	Major Depressive Disorder || ||	TRUE	igd	NA	NA	NA	NA	NA	NA	NA	329821	3.56e-08	157493952	0.0055495	3	ebi-a-GCST005232	Neuroticism || id:ebi-a-GCST005232	TRUE	reported	igd	2	TRUE	NA	NA	59851	113154
40	rs4653218	C	T	C	T	-0.038068	-0.0222995	NA	NA	FALSE	FALSE	FALSE	ieu-a-1188	1	37197319	0.008	173005	0.00543701	Major Depressive Disorder || id:ieu-a-1188	Major Depressive Disorder	Major Depressive Disorder || ||	TRUE	igd	NA	NA	NA	NA	NA	NA	NA	329821	1.17e-11	37197319	0.0056111	1	ebi-a-GCST005232	Neuroticism || id:ebi-a-GCST005232	TRUE	reported	igd	2	TRUE	NA	NA	59851	113154
41	rs4673866	G	A	G	A	0.032568	0.0309954	NA	NA	FALSE	FALSE	FALSE	ieu-a-1188	2	215453227	0.0113	173005	0.00597407	Major Depressive Disorder || id:ieu-a-1188	Major Depressive Disorder	Major Depressive Disorder || ||	TRUE	igd	NA	NA	NA	NA	NA	NA	NA	329821	1.07e-08	215453227	0.0056941	2	ebi-a-GCST005232	Neuroticism || id:ebi-a-GCST005232	TRUE	reported	igd	2	TRUE	NA	NA	59851	113154
43	rs4841306	T	C	T	C	-0.037486	-0.0153979	NA	NA	FALSE	FALSE	FALSE	ieu-a-1188	8	10122315	0.009	173005	0.0876395	Major Depressive Disorder || id:ieu-a-1188	Major Depressive Disorder	Major Depressive Disorder || ||	TRUE	igd	NA	NA	NA	NA	NA	NA	NA	329821	2.24e-11	10122315	0.0056034	8	ebi-a-GCST005232	Neuroticism || id:ebi-a-GCST005232	TRUE	reported	igd	2	TRUE	NA	NA	59851	113154
44	rs4899292	G	A	G	A	0.031143	0.00130085	NA	NA	FALSE	FALSE	FALSE	ieu-a-1188	14	69704052	0.0083	173005	0.8775	Major Depressive Disorder || id:ieu-a-1188	Major Depressive Disorder	Major Depressive Disorder || ||	TRUE	igd	NA	NA	NA	NA	NA	NA	NA	329821	2.31e-08	69704052	0.0055739	14	ebi-a-GCST005232	Neuroticism || id:ebi-a-GCST005232	TRUE	reported	igd	2	TRUE	NA	NA	59851	113154
45	rs4911448	T	C	T	C	0.031661	0.001998	NA	NA	FALSE	FALSE	FALSE	ieu-a-1188	20	33496471	0.0106	173005	0.8511	Major Depressive Disorder || id:ieu-a-1188	Major Depressive Disorder	Major Depressive Disorder || ||	TRUE	igd	NA	NA	NA	NA	NA	NA	NA	329821	1.78e-08	33496471	0.0056212	20	ebi-a-GCST005232	Neuroticism || id:ebi-a-GCST005232	TRUE	reported	igd	2	TRUE	NA	NA	59851	113154
46	rs496939	G	A	G	A	0.034727	0.0201007	NA	NA	FALSE	FALSE	FALSE	ieu-a-1188	11	88694470	0.008	173005	0.0120601	Major Depressive Disorder || id:ieu-a-1188	Major Depressive Disorder	Major Depressive Disorder || ||	TRUE	igd	NA	NA	NA	NA	NA	NA	NA	329821	5.55e-10	88694470	0.0055986	11	ebi-a-GCST005232	Neuroticism || id:ebi-a-GCST005232	TRUE	reported	igd	2	TRUE	NA	NA	59851	113154
47	rs56403421	C	A	C	A	0.03675	0.0235041	NA	NA	FALSE	FALSE	FALSE	ieu-a-1188	18	52765283	0.0085	173005	0.00540705	Major Depressive Disorder || id:ieu-a-1188	Major Depressive Disorder	Major Depressive Disorder || ||	TRUE	igd	NA	NA	NA	NA	NA	NA	NA	329821	4.38e-11	52765283	0.0055758	18	ebi-a-GCST005232	Neuroticism || id:ebi-a-GCST005232	TRUE	reported	igd	2	TRUE	NA	NA	59851	113154
49	rs59143394	G	A	G	A	0.031861	0.00709511	NA	NA	FALSE	FALSE	FALSE	ieu-a-1188	4	24495967	0.0097	173005	0.4662	Major Depressive Disorder || id:ieu-a-1188	Major Depressive Disorder	Major Depressive Disorder || ||	TRUE	igd	NA	NA	NA	NA	NA	NA	NA	329821	1.99e-08	24495967	0.0056759	4	ebi-a-GCST005232	Neuroticism || id:ebi-a-GCST005232	TRUE	reported	igd	2	TRUE	NA	NA	59851	113154
50	rs60150206	A	G	A	G	0.038299	0.045499	NA	NA	FALSE	FALSE	FALSE	ieu-a-1188	9	98262223	0.0134	173005	0.000658506	Major Depressive Disorder || id:ieu-a-1188	Major Depressive Disorder	Major Depressive Disorder || ||	TRUE	igd	NA	NA	NA	NA	NA	NA	NA	329821	7.14e-12	98262223	0.0055872	9	ebi-a-GCST005232	Neuroticism || id:ebi-a-GCST005232	TRUE	reported	igd	2	TRUE	NA	NA	59851	113154
51	rs60668206	T	C	T	C	0.030238	0.0115036	NA	NA	FALSE	FALSE	FALSE	ieu-a-1188	7	73925943	0.0099	173005	0.2464	Major Depressive Disorder || id:ieu-a-1188	Major Depressive Disorder	Major Depressive Disorder || ||	TRUE	igd	NA	NA	NA	NA	NA	NA	NA	329821	4.86e-08	73925943	0.0055416	7	ebi-a-GCST005232	Neuroticism || id:ebi-a-GCST005232	TRUE	reported	igd	2	TRUE	NA	NA	59851	113154
52	rs6476086	G	A	G	A	-0.032466	-0.00539542	NA	NA	FALSE	FALSE	FALSE	ieu-a-1188	9	28682261	0.009	173005	0.549301	Major Depressive Disorder || id:ieu-a-1188	Major Depressive Disorder	Major Depressive Disorder || ||	TRUE	igd	NA	NA	NA	NA	NA	NA	NA	329821	8.85e-09	28682261	0.0056448	9	ebi-a-GCST005232	Neuroticism || id:ebi-a-GCST005232	TRUE	reported	igd	2	TRUE	NA	NA	59851	113154
53	rs6479494	G	A	G	A	0.031329	0.0374008	NA	NA	FALSE	FALSE	FALSE	ieu-a-1188	9	96330499	0.0114	173005	0.00108101	Major Depressive Disorder || id:ieu-a-1188	Major Depressive Disorder	Major Depressive Disorder || ||	TRUE	igd	NA	NA	NA	NA	NA	NA	NA	329821	4.45e-08	96330499	0.0057252	9	ebi-a-GCST005232	Neuroticism || id:ebi-a-GCST005232	TRUE	reported	igd	2	TRUE	NA	NA	59851	113154
54	rs6606710	C	T	C	T	0.037417	0.0152964	NA	NA	FALSE	FALSE	FALSE	ieu-a-1188	12	109848903	0.0086	173005	0.0767308	Major Depressive Disorder || id:ieu-a-1188	Major Depressive Disorder	Major Depressive Disorder || ||	TRUE	igd	NA	NA	NA	NA	NA	NA	NA	329821	2.69e-11	109848903	0.0056155	12	ebi-a-GCST005232	Neuroticism || id:ebi-a-GCST005232	TRUE	reported	igd	2	TRUE	NA	NA	59851	113154
56	rs7107356	G	A	G	A	0.039555	0.0225013	NA	NA	FALSE	FALSE	FALSE	ieu-a-1188	11	47676170	0.0079	173005	0.00453597	Major Depressive Disorder || id:ieu-a-1188	Major Depressive Disorder	Major Depressive Disorder || ||	TRUE	igd	NA	NA	NA	NA	NA	NA	NA	329821	1.52e-12	47676170	0.0055923	11	ebi-a-GCST005232	Neuroticism || id:ebi-a-GCST005232	TRUE	reported	igd	2	TRUE	NA	NA	59851	113154
58	rs7175083	C	T	C	T	-0.034027	-0.0105046	NA	NA	FALSE	FALSE	FALSE	ieu-a-1188	15	78006842	0.008	173005	0.1887	Major Depressive Disorder || id:ieu-a-1188	Major Depressive Disorder	Major Depressive Disorder || ||	TRUE	igd	NA	NA	NA	NA	NA	NA	NA	329821	1.15e-09	78006842	0.0055905	15	ebi-a-GCST005232	Neuroticism || id:ebi-a-GCST005232	TRUE	reported	igd	2	TRUE	NA	NA	59851	113154
59	rs7502590	G	A	G	A	-0.0371	-0.00909848	NA	NA	FALSE	FALSE	FALSE	ieu-a-1188	17	79082081	0.012	173005	0.4497	Major Depressive Disorder || id:ieu-a-1188	Major Depressive Disorder	Major Depressive Disorder || ||	TRUE	igd	NA	NA	NA	NA	NA	NA	NA	329821	2.61e-11	79082081	0.0055642	17	ebi-a-GCST005232	Neuroticism || id:ebi-a-GCST005232	TRUE	reported	igd	2	TRUE	NA	NA	59851	113154
60	rs7567451	T	G	T	G	0.032477	0.0188021	NA	NA	FALSE	FALSE	FALSE	ieu-a-1188	2	157053380	0.0101	173005	0.0626599	Major Depressive Disorder || id:ieu-a-1188	Major Depressive Disorder	Major Depressive Disorder || ||	TRUE	igd	NA	NA	NA	NA	NA	NA	NA	329821	1.24e-08	157053380	0.0057035	2	ebi-a-GCST005232	Neuroticism || id:ebi-a-GCST005232	TRUE	reported	igd	2	TRUE	NA	NA	59851	113154
61	rs7578651	C	T	C	T	0.030648	0.023197	NA	NA	FALSE	FALSE	FALSE	ieu-a-1188	2	22485148	0.0079	173005	0.00346601	Major Depressive Disorder || id:ieu-a-1188	Major Depressive Disorder	Major Depressive Disorder || ||	TRUE	igd	NA	NA	NA	NA	NA	NA	NA	329821	4.24e-08	22485148	0.0055918	2	ebi-a-GCST005232	Neuroticism || id:ebi-a-GCST005232	TRUE	reported	igd	2	TRUE	NA	NA	59851	113154
62	rs76064345	G	T	G	T	0.030503	-0.0349037	NA	NA	FALSE	FALSE	FALSE	ieu-a-1188	15	64952699	0.0214	173005	0.103	Major Depressive Disorder || id:ieu-a-1188	Major Depressive Disorder	Major Depressive Disorder || ||	TRUE	igd	NA	NA	NA	NA	NA	NA	NA	329821	2.76e-08	64952699	0.00549	15	ebi-a-GCST005232	Neuroticism || id:ebi-a-GCST005232	TRUE	reported	igd	2	TRUE	NA	NA	59851	113154
63	rs7696796	A	G	A	G	0.038673	-0.0168003	NA	NA	FALSE	FALSE	FALSE	ieu-a-1188	4	183166469	0.0091	173005	0.0662293	Major Depressive Disorder || id:ieu-a-1188	Major Depressive Disorder	Major Depressive Disorder || ||	TRUE	igd	NA	NA	NA	NA	NA	NA	NA	329821	1e-11	183166469	0.0056819	4	ebi-a-GCST005232	Neuroticism || id:ebi-a-GCST005232	TRUE	reported	igd	2	TRUE	NA	NA	59851	113154
64	rs77484855	G	T	G	T	0.030473	0.00879859	NA	NA	FALSE	FALSE	FALSE	ieu-a-1188	18	26556001	0.0153	173005	0.5661	Major Depressive Disorder || id:ieu-a-1188	Major Depressive Disorder	Major Depressive Disorder || ||	TRUE	igd	NA	NA	NA	NA	NA	NA	NA	329821	2.87e-08	26556001	0.005491	18	ebi-a-GCST005232	Neuroticism || id:ebi-a-GCST005232	TRUE	reported	igd	2	TRUE	NA	NA	59851	113154
65	rs77804065	T	C	T	C	0.057242	0.00449986	NA	NA	FALSE	FALSE	FALSE	ieu-a-1188	17	43830685	0.0109	173005	0.680899	Major Depressive Disorder || id:ieu-a-1188	Major Depressive Disorder	Major Depressive Disorder || ||	TRUE	igd	TRUE	rs77804065	rs62055869	T	C	A	G	329821	3.91e-25	43810896	0.0055267	17	ebi-a-GCST005232	Neuroticism || id:ebi-a-GCST005232	TRUE	reported	igd	2	TRUE	NA	NA	59851	113154
66	rs802425	T	C	T	C	-0.032848	-0.0110003	NA	NA	FALSE	FALSE	FALSE	ieu-a-1188	7	86294952	0.008	173005	0.1713	Major Depressive Disorder || id:ieu-a-1188	Major Depressive Disorder	Major Depressive Disorder || ||	TRUE	igd	NA	NA	NA	NA	NA	NA	NA	329821	5.24e-09	86294952	0.0056251	7	ebi-a-GCST005232	Neuroticism || id:ebi-a-GCST005232	TRUE	reported	igd	2	TRUE	NA	NA	59851	113154
67	rs8063603	A	G	A	G	-0.032168	-0.0319036	NA	NA	FALSE	FALSE	FALSE	ieu-a-1188	16	6310645	0.0096	173005	0.000853198	Major Depressive Disorder || id:ieu-a-1188	Major Depressive Disorder	Major Depressive Disorder || ||	TRUE	igd	NA	NA	NA	NA	NA	NA	NA	329821	1.84e-08	6310645	0.0057173	16	ebi-a-GCST005232	Neuroticism || id:ebi-a-GCST005232	TRUE	reported	igd	2	TRUE	NA	NA	59851	113154
69	rs860626	G	T	G	T	-0.032304	-0.0228959	NA	NA	FALSE	FALSE	FALSE	ieu-a-1188	10	119301703	0.0088	173005	0.00894994	Major Depressive Disorder || id:ieu-a-1188	Major Depressive Disorder	Major Depressive Disorder || ||	TRUE	igd	NA	NA	NA	NA	NA	NA	NA	329821	1.04e-08	119301703	0.0056439	10	ebi-a-GCST005232	Neuroticism || id:ebi-a-GCST005232	TRUE	reported	igd	2	TRUE	NA	NA	59851	113154
70	rs877995	A	G	A	G	0.032509	0.00499749	NA	NA	FALSE	FALSE	FALSE	ieu-a-1188	12	117663250	0.0101	173005	0.6234	Major Depressive Disorder || id:ieu-a-1188	Major Depressive Disorder	Major Depressive Disorder || ||	TRUE	igd	NA	NA	NA	NA	NA	NA	NA	329821	5.96e-09	117663250	0.0055878	12	ebi-a-GCST005232	Neuroticism || id:ebi-a-GCST005232	TRUE	reported	igd	2	TRUE	NA	NA	59851	113154
71	rs895941	C	A	C	A	0.037512	0.00150113	NA	NA	FALSE	FALSE	FALSE	ieu-a-1188	3	16846216	0.0087	173005	0.8593	Major Depressive Disorder || id:ieu-a-1188	Major Depressive Disorder	Major Depressive Disorder || ||	TRUE	igd	NA	NA	NA	NA	NA	NA	NA	329821	2.98e-11	16846216	0.0056427	3	ebi-a-GCST005232	Neuroticism || id:ebi-a-GCST005232	TRUE	reported	igd	2	TRUE	NA	NA	59851	113154
72	rs9398586	G	A	G	A	0.03467	-0.00770028	NA	NA	FALSE	FALSE	FALSE	ieu-a-1188	6	98332859	0.0117	173005	0.5079	Major Depressive Disorder || id:ieu-a-1188	Major Depressive Disorder	Major Depressive Disorder || ||	TRUE	igd	NA	NA	NA	NA	NA	NA	NA	329821	8.34e-10	98332859	0.0056479	6	ebi-a-GCST005232	Neuroticism || id:ebi-a-GCST005232	TRUE	reported	igd	2	TRUE	NA	NA	59851	113154
73	rs9572015	A	G	A	G	0.033687	0.00039992	NA	NA	FALSE	FALSE	FALSE	ieu-a-1188	13	69370019	0.0084	173005	0.9623	Major Depressive Disorder || id:ieu-a-1188	Major Depressive Disorder	Major Depressive Disorder || ||	TRUE	igd	NA	NA	NA	NA	NA	NA	NA	329821	1.4e-09	69370019	0.005563	13	ebi-a-GCST005232	Neuroticism || id:ebi-a-GCST005232	TRUE	reported	igd	2	TRUE	NA	NA	59851	113154

## Sheet: Neuroticisms scores_major depre
	SNP	effect_allele.exposure	other_allele.exposure	effect_allele.outcome	other_allele.outcome	beta.exposure	beta.outcome	eaf.exposure	eaf.outcome	remove	palindromic	ambiguous	id.outcome	chr	pos	se.outcome	samplesize.outcome	pval.outcome	outcome	originalname.outcome	outcome.deprecated	mr_keep.outcome	data_source.outcome	proxy.outcome	target_snp.outcome	proxy_snp.outcome	target_a1.outcome	target_a2.outcome	proxy_a1.outcome	proxy_a2.outcome	pval.exposure	pos.exposure	samplesize.exposure	se.exposure	chr.exposure	id.exposure	exposure	mr_keep.exposure	pval_origin.exposure	data_source.exposure	action	mr_keep	ncase.exposure	ncontrol.exposure	ncase.outcome	ncontrol.outcome
2	rs10119773	G	A	G	A	0.051675	0.0177974	0.53859	NA	FALSE	FALSE	FALSE	ieu-a-1188	9	23736400	0.008	173005	0.0266397	Major Depressive Disorder || id:ieu-a-1188	Major Depressive Disorder	Major Depressive Disorder || ||	TRUE	igd	NA	NA	NA	NA	NA	NA	NA	4.39e-09	23736400	274108	0.008805	9	ukb-a-230	Neuroticism score || id:ukb-a-230	TRUE	reported	igd	2	TRUE	NA	NA	59851	113154
3	rs10144845	T	C	T	C	0.0653467	0.0190965	0.683018	NA	FALSE	FALSE	FALSE	ieu-a-1188	14	75237770	0.0084	173005	0.0237099	Major Depressive Disorder || id:ieu-a-1188	Major Depressive Disorder	Major Depressive Disorder || ||	TRUE	igd	NA	NA	NA	NA	NA	NA	NA	2.49e-12	75237770	274108	0.00932979	14	ukb-a-230	Neuroticism score || id:ukb-a-230	TRUE	reported	igd	2	TRUE	NA	NA	59851	113154
4	rs10455007	C	A	C	A	-0.0575024	-0.00169856	0.629585	NA	FALSE	FALSE	FALSE	ieu-a-1188	5	107742569	0.0082	173005	0.8317	Major Depressive Disorder || id:ieu-a-1188	Major Depressive Disorder	Major Depressive Disorder || ||	TRUE	igd	NA	NA	NA	NA	NA	NA	NA	1.79e-10	107742569	274108	0.00901497	5	ukb-a-230	Neuroticism score || id:ukb-a-230	TRUE	reported	igd	2	TRUE	NA	NA	59851	113154
5	rs10497655	C	T	C	T	-0.0520515	-0.00770028	0.320601	NA	FALSE	FALSE	FALSE	ieu-a-1188	2	185462041	0.0085	173005	0.3603	Major Depressive Disorder || id:ieu-a-1188	Major Depressive Disorder	Major Depressive Disorder || ||	TRUE	igd	NA	NA	NA	NA	NA	NA	NA	2.21e-08	185462041	274108	0.00930282	2	ukb-a-230	Neuroticism score || id:ukb-a-230	TRUE	reported	igd	2	TRUE	NA	NA	59851	113154
6	rs10501696	G	A	G	A	-0.0503825	-0.0145043	0.507886	NA	FALSE	FALSE	FALSE	ieu-a-1188	11	88748162	0.0084	173005	0.0827009	Major Depressive Disorder || id:ieu-a-1188	Major Depressive Disorder	Major Depressive Disorder || ||	TRUE	igd	NA	NA	NA	NA	NA	NA	NA	1.67e-08	88748162	274108	0.00892867	11	ukb-a-230	Neuroticism score || id:ukb-a-230	TRUE	reported	igd	2	TRUE	NA	NA	59851	113154
8	rs11090045	A	G	A	G	0.066709	0.0057037	0.308081	NA	FALSE	FALSE	FALSE	ieu-a-1188	22	41753603	0.0089	173005	0.5198	Major Depressive Disorder || id:ieu-a-1188	Major Depressive Disorder	Major Depressive Disorder || ||	TRUE	igd	NA	NA	NA	NA	NA	NA	NA	2.61e-12	41753603	274108	0.00953335	22	ukb-a-230	Neuroticism score || id:ukb-a-230	TRUE	reported	igd	2	TRUE	NA	NA	59851	113154
9	rs11509880	A	G	A	G	0.0554247	0.0271968	0.328208	NA	FALSE	FALSE	FALSE	ieu-a-1188	7	12261911	0.0084	173005	0.00114201	Major Depressive Disorder || id:ieu-a-1188	Major Depressive Disorder	Major Depressive Disorder || ||	TRUE	igd	NA	NA	NA	NA	NA	NA	NA	2e-09	12261911	274108	0.00924105	7	ukb-a-230	Neuroticism score || id:ukb-a-230	TRUE	reported	igd	2	TRUE	NA	NA	59851	113154
10	rs11665070	A	G	A	G	-0.07715	-0.0290993	0.668381	NA	FALSE	FALSE	FALSE	ieu-a-1188	18	35152563	0.0084	173005	0.000499896	Major Depressive Disorder || id:ieu-a-1188	Major Depressive Disorder	Major Depressive Disorder || ||	TRUE	igd	NA	NA	NA	NA	NA	NA	NA	8.13e-17	35152563	274108	0.00926185	18	ukb-a-230	Neuroticism score || id:ukb-a-230	TRUE	reported	igd	2	TRUE	NA	NA	59851	113154
11	rs11682716	G	T	G	T	-0.0484274	-0.00770028	0.577963	NA	FALSE	FALSE	FALSE	ieu-a-1188	2	16075065	0.0081	173005	0.3433	Major Depressive Disorder || id:ieu-a-1188	Major Depressive Disorder	Major Depressive Disorder || ||	TRUE	igd	NA	NA	NA	NA	NA	NA	NA	4.05e-08	16075065	274108	0.00882296	2	ukb-a-230	Neuroticism score || id:ukb-a-230	TRUE	reported	igd	2	TRUE	NA	NA	59851	113154
12	rs117298864	A	G	A	G	0.115332	0.0511968	0.0456452	NA	FALSE	FALSE	FALSE	ieu-a-1188	19	46159060	0.02	173005	0.0105701	Major Depressive Disorder || id:ieu-a-1188	Major Depressive Disorder	Major Depressive Disorder || ||	TRUE	igd	NA	NA	NA	NA	NA	NA	NA	4.8e-08	46159060	274108	0.0211279	19	ukb-a-230	Neuroticism score || id:ukb-a-230	TRUE	reported	igd	2	TRUE	NA	NA	59851	113154
16	rs12938775	A	G	A	G	-0.052341	-0.014596	0.501111	NA	FALSE	FALSE	FALSE	ieu-a-1188	17	2574821	0.0083	173005	0.0783592	Major Depressive Disorder || id:ieu-a-1188	Major Depressive Disorder	Major Depressive Disorder || ||	TRUE	igd	NA	NA	NA	NA	NA	NA	NA	1.77e-09	2574821	274108	0.00869703	17	ukb-a-230	Neuroticism score || id:ukb-a-230	TRUE	reported	igd	2	TRUE	NA	NA	59851	113154
17	rs12969553	T	C	T	C	-0.0571743	-0.037598	0.611729	NA	FALSE	FALSE	FALSE	ieu-a-1188	18	53101904	0.0082	173005	4.66e-06	Major Depressive Disorder || id:ieu-a-1188	Major Depressive Disorder	Major Depressive Disorder || ||	TRUE	igd	NA	NA	NA	NA	NA	NA	NA	1.53e-10	53101904	274108	0.00893034	18	ukb-a-230	Neuroticism score || id:ukb-a-230	TRUE	reported	igd	2	TRUE	NA	NA	59851	113154
18	rs13226841	C	T	C	T	0.0571868	0.0037972	0.489644	NA	FALSE	FALSE	FALSE	ieu-a-1188	7	126389408	0.0079	173005	0.6257	Major Depressive Disorder || id:ieu-a-1188	Major Depressive Disorder	Major Depressive Disorder || ||	TRUE	igd	NA	NA	NA	NA	NA	NA	NA	4.68e-11	126389408	274108	0.00868951	7	ukb-a-230	Neuroticism score || id:ukb-a-230	TRUE	reported	igd	2	TRUE	NA	NA	59851	113154
19	rs1442129	G	A	G	A	0.0488135	0.0189993	0.545061	NA	FALSE	FALSE	FALSE	ieu-a-1188	4	90849446	0.0091	173005	0.0366902	Major Depressive Disorder || id:ieu-a-1188	Major Depressive Disorder	Major Depressive Disorder || ||	TRUE	igd	NA	NA	NA	NA	NA	NA	NA	2.58e-08	90849446	274108	0.00876688	4	ukb-a-230	Neuroticism score || id:ukb-a-230	TRUE	reported	igd	2	TRUE	NA	NA	59851	113154
20	rs147861665	A	C	A	C	0.153071	0.0305001	0.0317247	NA	FALSE	FALSE	FALSE	ieu-a-1188	13	66996044	0.0228	173005	0.1809	Major Depressive Disorder || id:ieu-a-1188	Major Depressive Disorder	Major Depressive Disorder || ||	TRUE	igd	NA	NA	NA	NA	NA	NA	NA	5.79e-09	66996044	274108	0.026288	13	ukb-a-230	Neuroticism score || id:ukb-a-230	TRUE	reported	igd	2	TRUE	NA	NA	59851	113154
21	rs1542212	G	T	G	T	0.0568198	-0.00269636	0.392061	NA	FALSE	FALSE	FALSE	ieu-a-1188	3	35683935	0.0082	173005	0.743201	Major Depressive Disorder || id:ieu-a-1188	Major Depressive Disorder	Major Depressive Disorder || ||	TRUE	igd	NA	NA	NA	NA	NA	NA	NA	2.05e-10	35683935	274108	0.00893685	3	ukb-a-230	Neuroticism score || id:ukb-a-230	TRUE	reported	igd	2	TRUE	NA	NA	59851	113154
22	rs1673931	C	T	C	T	0.0495318	0.0130954	0.377497	NA	FALSE	FALSE	FALSE	ieu-a-1188	16	88976477	0.0091	173005	0.1505	Major Depressive Disorder || id:ieu-a-1188	Major Depressive Disorder	Major Depressive Disorder || ||	TRUE	igd	NA	NA	NA	NA	NA	NA	NA	3.6e-08	88976477	274108	0.00898982	16	ukb-a-230	Neuroticism score || id:ukb-a-230	TRUE	reported	igd	2	TRUE	NA	NA	59851	113154
23	rs1806153	T	G	T	G	0.0683861	0.0281014	0.230518	NA	FALSE	FALSE	FALSE	ieu-a-1188	11	31850105	0.0097	173005	0.003788	Major Depressive Disorder || id:ieu-a-1188	Major Depressive Disorder	Major Depressive Disorder || ||	TRUE	igd	NA	NA	NA	NA	NA	NA	NA	3.71e-11	31850105	274108	0.010337	11	ukb-a-230	Neuroticism score || id:ukb-a-230	TRUE	reported	igd	2	TRUE	NA	NA	59851	113154
24	rs2102341	C	T	C	T	-0.062971	-0.0254046	0.708061	NA	FALSE	FALSE	FALSE	ieu-a-1188	1	37193908	0.0087	173005	0.00362702	Major Depressive Disorder || id:ieu-a-1188	Major Depressive Disorder	Major Depressive Disorder || ||	TRUE	igd	NA	NA	NA	NA	NA	NA	NA	5.23e-11	37193908	274108	0.00959266	1	ukb-a-230	Neuroticism score || id:ukb-a-230	TRUE	reported	igd	2	TRUE	NA	NA	59851	113154
25	rs2206544	C	T	C	T	-0.0517845	-0.0118001	0.428299	NA	FALSE	FALSE	FALSE	ieu-a-1188	1	171842607	0.0079	173005	0.1374	Major Depressive Disorder || id:ieu-a-1188	Major Depressive Disorder	Major Depressive Disorder || ||	TRUE	igd	NA	NA	NA	NA	NA	NA	NA	3.68e-09	171842607	274108	0.00877954	1	ukb-a-230	Neuroticism score || id:ukb-a-230	TRUE	reported	igd	2	TRUE	NA	NA	59851	113154
26	rs2269426	A	G	A	G	0.0633577	0.025502	0.359411	NA	FALSE	FALSE	FALSE	ieu-a-1188	6	32076499	0.0082	173005	0.00184701	Major Depressive Disorder || id:ieu-a-1188	Major Depressive Disorder	Major Depressive Disorder || ||	TRUE	igd	NA	NA	NA	NA	NA	NA	NA	2.57e-12	32076499	274108	0.0090516	6	ukb-a-230	Neuroticism score || id:ukb-a-230	TRUE	reported	igd	2	TRUE	NA	NA	59851	113154
27	rs2278609	C	T	C	T	0.0618677	0.00310482	0.217772	NA	FALSE	FALSE	FALSE	ieu-a-1188	3	16924440	0.0095	173005	0.7475	Major Depressive Disorder || id:ieu-a-1188	Major Depressive Disorder	Major Depressive Disorder || ||	TRUE	igd	NA	NA	NA	NA	NA	NA	NA	4.84e-09	16924440	274108	0.0105708	3	ukb-a-230	Neuroticism score || id:ukb-a-230	TRUE	reported	igd	2	TRUE	NA	NA	59851	113154
29	rs2715147	T	C	T	C	0.0474863	0.0330962	0.50112	NA	FALSE	FALSE	FALSE	ieu-a-1188	7	82448405	0.0088	173005	0.000176701	Major Depressive Disorder || id:ieu-a-1188	Major Depressive Disorder	Major Depressive Disorder || ||	TRUE	igd	NA	NA	NA	NA	NA	NA	NA	4.59e-08	82448405	274108	0.00868651	7	ukb-a-230	Neuroticism score || id:ukb-a-230	TRUE	reported	igd	2	TRUE	NA	NA	59851	113154
30	rs2791459	A	C	A	C	-0.0505981	-0.00729656	0.410557	NA	FALSE	FALSE	FALSE	ieu-a-1188	10	106786643	0.0081	173005	0.3653	Major Depressive Disorder || id:ieu-a-1188	Major Depressive Disorder	Major Depressive Disorder || ||	TRUE	igd	NA	NA	NA	NA	NA	NA	NA	1.02e-08	106786643	274108	0.00883543	10	ukb-a-230	Neuroticism score || id:ukb-a-230	TRUE	reported	igd	2	TRUE	NA	NA	59851	113154
32	rs28427480	C	A	C	A	0.0926109	0.0444013	0.0948446	NA	FALSE	FALSE	FALSE	ieu-a-1188	9	98264942	0.0132	173005	0.000778897	Major Depressive Disorder || id:ieu-a-1188	Major Depressive Disorder	Major Depressive Disorder || ||	TRUE	igd	NA	NA	NA	NA	NA	NA	NA	5.14e-10	98264942	274108	0.0149015	9	ukb-a-230	Neuroticism score || id:ukb-a-230	TRUE	reported	igd	2	TRUE	NA	NA	59851	113154
33	rs2921036	C	T	C	T	-0.0842536	-0.00689617	0.510045	NA	FALSE	FALSE	FALSE	ieu-a-1188	8	8363897	0.0079	173005	0.384	Major Depressive Disorder || id:ieu-a-1188	Major Depressive Disorder	Major Depressive Disorder || ||	TRUE	igd	NA	NA	NA	NA	NA	NA	NA	4.86e-22	8363897	274108	0.00872912	8	ukb-a-230	Neuroticism score || id:ukb-a-230	TRUE	reported	igd	2	TRUE	NA	NA	59851	113154
34	rs297346	G	A	G	A	-0.0508393	-0.0105046	0.639268	NA	FALSE	FALSE	FALSE	ieu-a-1188	11	16355771	0.0082	173005	0.2011	Major Depressive Disorder || id:ieu-a-1188	Major Depressive Disorder	Major Depressive Disorder || ||	TRUE	igd	NA	NA	NA	NA	NA	NA	NA	2.15e-08	16355771	274108	0.00907908	11	ukb-a-230	Neuroticism score || id:ukb-a-230	TRUE	reported	igd	2	TRUE	NA	NA	59851	113154
35	rs34796300	C	T	C	T	-0.0524742	-0.0034042	0.5743	NA	FALSE	FALSE	FALSE	ieu-a-1188	11	13315205	0.0081	173005	0.6762	Major Depressive Disorder || id:ieu-a-1188	Major Depressive Disorder	Major Depressive Disorder || ||	TRUE	igd	NA	NA	NA	NA	NA	NA	NA	2.39e-09	13315205	274108	0.00879109	11	ukb-a-230	Neuroticism score || id:ukb-a-230	TRUE	reported	igd	2	TRUE	NA	NA	59851	113154
36	rs3741475	A	G	A	G	0.0694654	0.00860289	0.194756	NA	FALSE	FALSE	FALSE	ieu-a-1188	12	117669914	0.01	173005	0.3917	Major Depressive Disorder || id:ieu-a-1188	Major Depressive Disorder	Major Depressive Disorder || ||	TRUE	igd	NA	NA	NA	NA	NA	NA	NA	2.55e-10	117669914	274108	0.0109836	12	ukb-a-230	Neuroticism score || id:ukb-a-230	TRUE	reported	igd	2	TRUE	NA	NA	59851	113154
37	rs3811489	C	T	C	T	0.0494735	0.017604	0.398615	NA	FALSE	FALSE	FALSE	ieu-a-1188	1	230239259	0.008	173005	0.0281501	Major Depressive Disorder || id:ieu-a-1188	Major Depressive Disorder	Major Depressive Disorder || ||	TRUE	igd	NA	NA	NA	NA	NA	NA	NA	2.43e-08	230239259	274108	0.00886868	1	ukb-a-230	Neuroticism score || id:ukb-a-230	TRUE	reported	igd	2	TRUE	NA	NA	59851	113154
38	rs3849470	C	T	C	T	-0.0496181	-0.0222995	0.523273	NA	FALSE	FALSE	FALSE	ieu-a-1188	3	116985142	0.0079	173005	0.00476299	Major Depressive Disorder || id:ieu-a-1188	Major Depressive Disorder	Major Depressive Disorder || ||	TRUE	igd	NA	NA	NA	NA	NA	NA	NA	1.17e-08	116985142	274108	0.00869862	3	ukb-a-230	Neuroticism score || id:ukb-a-230	TRUE	reported	igd	2	TRUE	NA	NA	59851	113154
39	rs4140799	A	G	A	G	-0.056799	-0.00690378	0.530254	NA	FALSE	FALSE	FALSE	ieu-a-1188	14	72170969	0.0079	173005	0.3833	Major Depressive Disorder || id:ieu-a-1188	Major Depressive Disorder	Major Depressive Disorder || ||	TRUE	igd	NA	NA	NA	NA	NA	NA	NA	7.53e-11	72170969	274108	0.0087249	14	ukb-a-230	Neuroticism score || id:ukb-a-230	TRUE	reported	igd	2	TRUE	NA	NA	59851	113154
40	rs4632195	T	C	T	C	0.0591632	0.0382972	0.514595	NA	FALSE	FALSE	FALSE	ieu-a-1188	18	50746748	0.0079	173005	1.38e-06	Major Depressive Disorder || id:ieu-a-1188	Major Depressive Disorder	Major Depressive Disorder || ||	TRUE	igd	NA	NA	NA	NA	NA	NA	NA	1.09e-11	50746748	274108	0.00870816	18	ukb-a-230	Neuroticism score || id:ukb-a-230	TRUE	reported	igd	2	TRUE	NA	NA	59851	113154
41	rs4738602	A	G	A	G	0.047984	0.000899595	0.48331	NA	FALSE	FALSE	FALSE	ieu-a-1188	8	58487999	0.0079	173005	0.914	Major Depressive Disorder || id:ieu-a-1188	Major Depressive Disorder	Major Depressive Disorder || ||	TRUE	igd	NA	NA	NA	NA	NA	NA	NA	4.03e-08	58487999	274108	0.00874061	8	ukb-a-230	Neuroticism score || id:ukb-a-230	TRUE	reported	igd	2	TRUE	NA	NA	59851	113154
44	rs56116032	G	A	G	A	-0.0585119	-0.0385955	0.221307	NA	FALSE	FALSE	FALSE	ieu-a-1188	9	11453149	0.0098	173005	8.37e-05	Major Depressive Disorder || id:ieu-a-1188	Major Depressive Disorder	Major Depressive Disorder || ||	TRUE	igd	NA	NA	NA	NA	NA	NA	NA	2.33e-08	11453149	274108	0.0104758	9	ukb-a-230	Neuroticism score || id:ukb-a-230	TRUE	reported	igd	2	TRUE	NA	NA	59851	113154
45	rs56226325	T	C	T	C	-0.0693845	-0.0364047	0.153377	NA	FALSE	FALSE	FALSE	ieu-a-1188	7	2078981	0.0107	173005	0.000671104	Major Depressive Disorder || id:ieu-a-1188	Major Depressive Disorder	Major Depressive Disorder || ||	TRUE	igd	NA	NA	NA	NA	NA	NA	NA	8.88e-09	2078981	274108	0.0120648	7	ukb-a-230	Neuroticism score || id:ukb-a-230	TRUE	reported	igd	2	TRUE	NA	NA	59851	113154
46	rs57838764	C	T	C	T	0.0806422	0.022399	0.114443	NA	FALSE	FALSE	FALSE	ieu-a-1188	3	50374568	0.0127	173005	0.0788098	Major Depressive Disorder || id:ieu-a-1188	Major Depressive Disorder	Major Depressive Disorder || ||	TRUE	igd	NA	NA	NA	NA	NA	NA	NA	3.53e-09	50374568	274108	0.013657	3	ukb-a-230	Neuroticism score || id:ukb-a-230	TRUE	reported	igd	2	TRUE	NA	NA	59851	113154
47	rs59970005	T	C	T	C	-0.0646473	-0.0117993	0.205064	NA	FALSE	FALSE	FALSE	ieu-a-1188	7	82941863	0.0099	173005	0.2362	Major Depressive Disorder || id:ieu-a-1188	Major Depressive Disorder	Major Depressive Disorder || ||	TRUE	igd	NA	NA	NA	NA	NA	NA	NA	2.2e-09	82941863	274108	0.0108066	7	ukb-a-230	Neuroticism score || id:ukb-a-230	TRUE	reported	igd	2	TRUE	NA	NA	59851	113154
48	rs62062288	A	G	A	G	0.0991406	0.0694981	0.218845	NA	FALSE	FALSE	FALSE	ieu-a-1188	17	44126477	0.0207	173005	0.000792191	Major Depressive Disorder || id:ieu-a-1188	Major Depressive Disorder	Major Depressive Disorder || ||	TRUE	igd	TRUE	rs62062288	rs76402917	A	G	A	G	7.1e-21	44096553	274108	0.0105772	17	ukb-a-230	Neuroticism score || id:ukb-a-230	TRUE	reported	igd	2	TRUE	NA	NA	59851	113154
50	rs6743916	A	G	A	G	-0.0539999	0.00799793	0.293242	NA	FALSE	FALSE	FALSE	ieu-a-1188	2	58704449	0.0086	173005	0.3542	Major Depressive Disorder || id:ieu-a-1188	Major Depressive Disorder	Major Depressive Disorder || ||	TRUE	igd	NA	NA	NA	NA	NA	NA	NA	1.71e-08	58704449	274108	0.00957646	2	ukb-a-230	Neuroticism score || id:ukb-a-230	TRUE	reported	igd	2	TRUE	NA	NA	59851	113154
52	rs6916891	T	G	T	G	0.0771723	-0.00220242	0.120549	NA	FALSE	FALSE	FALSE	ieu-a-1188	6	98457595	0.0124	173005	0.8597	Major Depressive Disorder || id:ieu-a-1188	Major Depressive Disorder	Major Depressive Disorder || ||	TRUE	igd	NA	NA	NA	NA	NA	NA	NA	1.09e-08	98457595	274108	0.0135009	6	ukb-a-230	Neuroticism score || id:ukb-a-230	TRUE	reported	igd	2	TRUE	NA	NA	59851	113154
53	rs6976111	A	C	A	C	0.0575258	0.0281014	0.303121	NA	FALSE	FALSE	FALSE	ieu-a-1188	7	117495667	0.0088	173005	0.00142498	Major Depressive Disorder || id:ieu-a-1188	Major Depressive Disorder	Major Depressive Disorder || ||	TRUE	igd	NA	NA	NA	NA	NA	NA	NA	1.73e-09	117495667	274108	0.00955301	7	ukb-a-230	Neuroticism score || id:ukb-a-230	TRUE	reported	igd	2	TRUE	NA	NA	59851	113154
54	rs7107293	A	G	A	G	-0.0708265	-0.0192032	0.433741	NA	FALSE	FALSE	FALSE	ieu-a-1188	11	113384111	0.008	173005	0.01637	Major Depressive Disorder || id:ieu-a-1188	Major Depressive Disorder	Major Depressive Disorder || ||	TRUE	igd	NA	NA	NA	NA	NA	NA	NA	6.91e-16	113384111	274108	0.00877379	11	ukb-a-230	Neuroticism score || id:ukb-a-230	TRUE	reported	igd	2	TRUE	NA	NA	59851	113154
55	rs7107356	G	A	G	A	0.0604683	0.0225013	0.505562	NA	FALSE	FALSE	FALSE	ieu-a-1188	11	47676170	0.0079	173005	0.00453597	Major Depressive Disorder || id:ieu-a-1188	Major Depressive Disorder	Major Depressive Disorder || ||	TRUE	igd	NA	NA	NA	NA	NA	NA	NA	3.5e-12	47676170	274108	0.00869253	11	ukb-a-230	Neuroticism score || id:ukb-a-230	TRUE	reported	igd	2	TRUE	NA	NA	59851	113154
56	rs716508	T	C	T	C	-0.0519118	-0.025605	0.691687	NA	FALSE	FALSE	FALSE	ieu-a-1188	16	6336912	0.0085	173005	0.00244799	Major Depressive Disorder || id:ieu-a-1188	Major Depressive Disorder	Major Depressive Disorder || ||	TRUE	igd	NA	NA	NA	NA	NA	NA	NA	3.72e-08	6336912	274108	0.00943184	16	ukb-a-230	Neuroticism score || id:ukb-a-230	TRUE	reported	igd	2	TRUE	NA	NA	59851	113154
57	rs7338774	G	A	G	A	0.0577056	-0.0001	0.336978	NA	FALSE	FALSE	FALSE	ieu-a-1188	13	69344134	0.0084	173005	0.9931	Major Depressive Disorder || id:ieu-a-1188	Major Depressive Disorder	Major Depressive Disorder || ||	TRUE	igd	NA	NA	NA	NA	NA	NA	NA	4.03e-10	69344134	274108	0.00922862	13	ukb-a-230	Neuroticism score || id:ukb-a-230	TRUE	reported	igd	2	TRUE	NA	NA	59851	113154
58	rs7502590	G	A	G	A	-0.0761008	-0.00909848	0.148386	NA	FALSE	FALSE	FALSE	ieu-a-1188	17	79082081	0.012	173005	0.4497	Major Depressive Disorder || id:ieu-a-1188	Major Depressive Disorder	Major Depressive Disorder || ||	TRUE	igd	NA	NA	NA	NA	NA	NA	NA	4.33e-10	79082081	274108	0.0121919	17	ukb-a-230	Neuroticism score || id:ukb-a-230	TRUE	reported	igd	2	TRUE	NA	NA	59851	113154
59	rs7567451	T	G	T	G	0.0555167	0.0188021	0.732332	NA	FALSE	FALSE	FALSE	ieu-a-1188	2	157053380	0.0101	173005	0.0626599	Major Depressive Disorder || id:ieu-a-1188	Major Depressive Disorder	Major Depressive Disorder || ||	TRUE	igd	NA	NA	NA	NA	NA	NA	NA	1.62e-08	157053380	274108	0.00982795	2	ukb-a-230	Neuroticism score || id:ukb-a-230	TRUE	reported	igd	2	TRUE	NA	NA	59851	113154
61	rs7869969	G	A	G	A	-0.0550852	-0.025697	0.332132	NA	FALSE	FALSE	FALSE	ieu-a-1188	9	96217447	0.0083	173005	0.00201999	Major Depressive Disorder || id:ieu-a-1188	Major Depressive Disorder	Major Depressive Disorder || ||	TRUE	igd	NA	NA	NA	NA	NA	NA	NA	2.4e-09	96217447	274108	0.00922988	9	ukb-a-230	Neuroticism score || id:ukb-a-230	TRUE	reported	igd	2	TRUE	NA	NA	59851	113154
62	rs7871494	T	C	T	C	-0.0551554	-0.025605	0.716507	NA	FALSE	FALSE	FALSE	ieu-a-1188	9	120490567	0.0088	173005	0.00366801	Major Depressive Disorder || id:ieu-a-1188	Major Depressive Disorder	Major Depressive Disorder || ||	TRUE	igd	NA	NA	NA	NA	NA	NA	NA	1.23e-08	120490567	274108	0.00968421	9	ukb-a-230	Neuroticism score || id:ukb-a-230	TRUE	reported	igd	2	TRUE	NA	NA	59851	113154
63	rs8053004	T	C	T	C	-0.0534188	-0.0122953	0.302926	NA	FALSE	FALSE	FALSE	ieu-a-1188	16	7659749	0.0087	173005	0.155	Major Depressive Disorder || id:ieu-a-1188	Major Depressive Disorder	Major Depressive Disorder || ||	TRUE	igd	NA	NA	NA	NA	NA	NA	NA	2.08e-08	7659749	274108	0.00952935	16	ukb-a-230	Neuroticism score || id:ukb-a-230	TRUE	reported	igd	2	TRUE	NA	NA	59851	113154
64	rs8062719	G	A	G	A	0.050548	0.00940408	0.634797	NA	FALSE	FALSE	FALSE	ieu-a-1188	16	31002664	0.0093	173005	0.31	Major Depressive Disorder || id:ieu-a-1188	Major Depressive Disorder	Major Depressive Disorder || ||	TRUE	igd	NA	NA	NA	NA	NA	NA	NA	2.56e-08	31002664	274108	0.00907586	16	ukb-a-230	Neuroticism score || id:ukb-a-230	TRUE	reported	igd	2	TRUE	NA	NA	59851	113154
65	rs836927	A	C	A	C	0.0486721	-0.00300451	0.426772	NA	FALSE	FALSE	FALSE	ieu-a-1188	3	107201428	0.008	173005	0.712901	Major Depressive Disorder || id:ieu-a-1188	Major Depressive Disorder	Major Depressive Disorder || ||	TRUE	igd	NA	NA	NA	NA	NA	NA	NA	3.89e-08	107201428	274108	0.00885568	3	ukb-a-230	Neuroticism score || id:ukb-a-230	TRUE	reported	igd	2	TRUE	NA	NA	59851	113154
66	rs9298995	A	G	A	G	-0.0528905	-0.00280393	0.400548	NA	FALSE	FALSE	FALSE	ieu-a-1188	9	4145340	0.0081	173005	0.7279	Major Depressive Disorder || id:ieu-a-1188	Major Depressive Disorder	Major Depressive Disorder || ||	TRUE	igd	NA	NA	NA	NA	NA	NA	NA	2.54e-09	4145340	274108	0.00887553	9	ukb-a-230	Neuroticism score || id:ukb-a-230	TRUE	reported	igd	2	TRUE	NA	NA	59851	113154
67	rs9424100	G	A	G	A	-0.054389	-0.0133011	0.263472	NA	FALSE	FALSE	FALSE	ieu-a-1188	10	10853685	0.0089	173005	0.1385	Major Depressive Disorder || id:ieu-a-1188	Major Depressive Disorder	Major Depressive Disorder || ||	TRUE	igd	NA	NA	NA	NA	NA	NA	NA	3.8e-08	10853685	274108	0.00988857	10	ukb-a-230	Neuroticism score || id:ukb-a-230	TRUE	reported	igd	2	TRUE	NA	NA	59851	113154
68	rs9462364	G	A	G	A	0.052062	0.00130085	0.507229	NA	FALSE	FALSE	FALSE	ieu-a-1188	6	11997050	0.0089	173005	0.88	Major Depressive Disorder || id:ieu-a-1188	Major Depressive Disorder	Major Depressive Disorder || ||	TRUE	igd	NA	NA	NA	NA	NA	NA	NA	2.28e-09	11997050	274108	0.0087109	6	ukb-a-230	Neuroticism score || id:ukb-a-230	TRUE	reported	igd	2	TRUE	NA	NA	59851	113154

[truncated: 9 more sheets: Past tobacco smoking_major depr, Qualifications A levelsAS level, Qualifications college or unive, Sleeplessness  insomnia_major d, Smoking initiation_major depres, Smoking status never_major depr, Types of physical activity in l, Worry too long after an embarra, Years of schooling_major depres]
